# Supplementary material for: Identification of key candidate targets and pathways for the targeted treatment of leukemia stem cells of chronic myelogenous leukemia using bioinformatics analysis
Source: Mol Genet Genomic Med. 2019 Aug 2;7(9):e851. doi: 10.1002/mgg3.851 (PMC6732304; doi:10.1002/mgg3.851)
Supplement: Supplementary file 1 [file MGG3-7-e851-s001.xlsx]

## Sheet: Sheet1
ID	adj.P.Val	P.Value	t	B	logFC	Gene.symbol	Gene.title
204849_at	0.129	1.04e-05	-5.99564	1.51869	-3.46431	TCFL5	transcription factor like 5
205848_at	0.129	1.16e-05	5.94066	1.45676	4.52305	GAS2	growth arrest specific 2
215938_s_at	0.226	3.05e-05	5.48449	0.92224	3.5619	PLA2G6	phospholipase A2 group VI
206165_s_at	0.236	4.24e-05	5.33109	0.73422	3.64799	CLCA2	chloride channel accessory 2
221731_x_at	0.47	0.0001172	4.86534	0.13871	3.29416	VCAN	versican
208571_at	0.47	0.0001438	4.77243	0.01566	3.10578	ANP32D	acidic nuclear phosphoprotein 32 family member D
213209_at	0.47	0.0001482	4.75887	-0.00242	3.3973	TAF6L	TATA-box binding protein associated factor 6 like
205188_s_at	0.47	0.0001688	4.70031	-0.08078	3.06577	SMAD5	SMAD family member 5
204051_s_at	0.556	0.0002398	4.54233	-0.29478	2.96668	SFRP4	secreted frizzled related protein 4
209959_at	0.556	0.0003197	-4.41344	-0.47203	-3.87943	NR4A3	nuclear receptor subfamily 4 group A member 3
220283_at	0.556	0.0003445	4.38011	-0.51823	3.12233	HHIPL2	HHIP like 2
216469_at	0.556	0.0003594	4.36121	-0.5445	3.26328	LOC102725136///LOC441666	putative zinc finger protein ENSP00000328166-like///zinc finger protein 91 pseudogene
211360_s_at	0.556	0.0003759	4.34109	-0.57251	2.81388	ITPR2	inositol 1,4,5-trisphosphate receptor type 2
203708_at	0.556	0.00042	-4.29163	-0.64158	-3.52239	PDE4B	phosphodiesterase 4B
204850_s_at	0.556	0.0004387	4.27224	-0.66875	3.31191	DCX	doublecortin
219694_at	0.556	0.0004748	-4.23694	-0.71832	-2.82881	FAM105A	family with sequence similarity 105 member A
201868_s_at	0.556	0.000507	4.20777	-0.75939	2.76749	TBL1X	transducin (beta)-like 1X-linked
201670_s_at	0.556	0.0005091	4.20591	-0.76201	2.77361	MARCKS	myristoylated alanine rich protein kinase C substrate
203948_s_at	0.556	0.0005426	-4.17757	-0.80203	-3.11486	MPO	myeloperoxidase
208041_at	0.556	0.0005941	4.13718	-0.8592	2.89365	GRK1	G protein-coupled receptor kinase 1
216502_at	0.556	0.0006176	4.11996	-0.88363	3.29965	ISG20L2	interferon stimulated exonuclease gene 20 like 2
210108_at	0.556	0.0006624	4.08881	-0.92791	3.32844	CACNA1D	calcium voltage-gated channel subunit alpha1 D
210924_at	0.556	0.0006971	4.06606	-0.96031	2.58903	OLFM1	olfactomedin 1
219388_at	0.556	0.0007484	4.03451	-1.00534	3.00506	GRHL2	grainyhead like transcription factor 2
219845_at	0.556	0.0007691	4.02239	-1.02266	2.83897	BARX1	BARX homeobox 1
204365_s_at	0.556	0.000773	4.02016	-1.02586	2.80918	REEP1	receptor accessory protein 1
206153_at	0.556	0.0007847	4.01345	-1.03546	3.004	CYP4F11	cytochrome P450 family 4 subfamily F member 11
214163_at	0.556	0.0007901	4.0104	-1.03981	2.45141	HSPB11	heat shock protein family B (small) member 11
220667_at	0.556	0.0008014	4.00413	-1.0488	3.02173	USP49	ubiquitin specific peptidase 49
211440_x_at	0.556	0.0008947	3.95517	-1.119	2.94458	CYP3A43	cytochrome P450 family 3 subfamily A member 43
203502_at	0.556	0.0009025	-3.9513	-1.12457	-3.3916	BPGM	bisphosphoglycerate mutase
214381_at	0.556	0.0009074	3.94892	-1.12798	2.92755	LOC441601	septin 7 pseudogene
217028_at	0.556	0.0009106	-3.94736	-1.13022	-2.81319	CXCR4	C-X-C motif chemokine receptor 4
221975_s_at	0.556	0.0009239	3.94091	-1.1395	2.72914	C21orf2	chromosome 21 open reading frame 2
211403_x_at	0.577	0.0010208	3.89662	-1.20326	2.78018	VCX2	variable charge, X-linked 2
214638_s_at	0.577	0.0010217	3.89623	-1.20382	2.65359	CCNT2	cyclin T2
211238_at	0.577	0.0010531	-3.88275	-1.22327	-2.42624	ADAM7	ADAM metallopeptidase domain 7
218994_s_at	0.577	0.0010806	3.87133	-1.23974	2.71565	STAG3L4	stromal antigen 3-like 4 (pseudogene)
215808_at	0.577	0.0011465	3.84501	-1.27776	2.6746	KLK10	kallikrein related peptidase 10
201324_at	0.577	0.0011475	-3.84461	-1.27834	-3.32558	EMP1	epithelial membrane protein 1
207759_s_at	0.577	0.0011902	3.82838	-1.30182	2.97464	TSNAX-DISC1///DISC1	TSNAX-DISC1 readthrough (NMD candidate)///disrupted in schizophrenia 1
205239_at	0.577	0.0012216	-3.81682	-1.31855	-3.49373	AREG	amphiregulin
204888_s_at	0.577	0.0012653	3.80121	-1.34117	2.74499	NEURL1	neuralized E3 ubiquitin protein ligase 1
217230_at	0.577	0.0012957	3.79067	-1.35644	3.0224	EZR	ezrin
216882_s_at	0.577	0.0012993	3.78944	-1.35823	2.75124	NEBL	nebulette
39705_at	0.577	0.0013154	3.78394	-1.3662	2.33772	SIN3B	SIN3 transcription regulator family member B
205115_s_at	0.577	0.0013315	3.77855	-1.37403	2.64855	RBM19	RNA binding motif protein 19
209304_x_at	0.577	0.0013643	-3.76773	-1.38971	-2.32168	GADD45B	growth arrest and DNA damage inducible beta
206513_at	0.577	0.0013789	3.763	-1.39659	2.69778	AIM2	absent in melanoma 2
221028_s_at	0.577	0.0013894	3.75962	-1.40149	2.63198	GFOD2	glucose-fructose oxidoreductase domain containing 2
219602_s_at	0.577	0.0014127	3.75224	-1.41222	3.04302	PIEZO2	piezo type mechanosensitive ion channel component 2
206955_at	0.577	0.0014723	3.73388	-1.43889	2.44857	LOC101930168///LOC100509620///AQP7	putative aquaporin-7-like protein 3///putative aquaporin-7-like protein 3///aquaporin 7
206884_s_at	0.577	0.0015005	3.72543	-1.45118	2.7585	SCEL	sciellin
211789_s_at	0.577	0.0015269	3.71767	-1.46246	2.60322	MLXIP	MLX interacting protein
220735_s_at	0.577	0.001601	3.69659	-1.49314	3.14805	SENP7	SUMO1/sentrin specific peptidase 7
210034_s_at	0.577	0.0016169	3.69222	-1.49951	2.91055	RPL5///SNORD21	ribosomal protein L5///small nucleolar RNA, C/D box 21
219528_s_at	0.577	0.0016316	3.68819	-1.50537	2.73831	BCL11B	B-cell CLL/lymphoma 11B
218197_s_at	0.577	0.0016639	-3.67947	-1.51808	-2.84706	OXR1	oxidation resistance 1
203577_at	0.577	0.0016739	3.67681	-1.52196	3.01064	GTF2H4	general transcription factor IIH subunit 4
205725_at	0.577	0.001701	3.66965	-1.53239	2.63049	SCGB1A1	secretoglobin family 1A member 1
210155_at	0.577	0.0017037	3.66893	-1.53343	2.48115	MYOC	myocilin
204621_s_at	0.577	0.0017119	-3.6668	-1.53654	-2.83732	NR4A2	nuclear receptor subfamily 4 group A member 2
210913_at	0.577	0.0017362	3.66053	-1.54568	2.76098	CDH20	cadherin 20
210545_at	0.579	0.0017681	3.65245	-1.55747	2.63021	ITSN2	intersectin 2
215932_at	0.581	0.0017981	3.64494	-1.56842	2.7344	MAGEC2	MAGE family member C2
222095_s_at	0.59	0.0018529	3.63158	-1.58792	2.48452	FAM163A	family with sequence similarity 163 member A
201751_at	0.593	0.00189	-3.62276	-1.60079	-2.37091	JOSD1	Josephin domain containing 1
220449_at	0.613	0.0020379	3.58921	-1.64979	2.51513	LINC01260	long intergenic non-protein coding RNA 1260
211620_x_at	0.613	0.0020385	3.58907	-1.65	2.99729	LOC101928269///LOC100506403///RUNX1	uncharacterized LOC101928269///uncharacterized LOC100506403///runt related transcription factor 1
202137_s_at	0.613	0.0020523	-3.58608	-1.65437	-3.20711	ZMYND11	zinc finger MYND-type containing 11
222133_s_at	0.613	0.0020936	3.5772	-1.66735	2.444	PHF20L1	PHD finger protein 20-like 1
218330_s_at	0.613	0.0020969	3.5765	-1.66838	2.969	NAV2	neuron navigator 2
217254_s_at	0.613	0.0021201	3.57159	-1.67555	2.36858	EPO	erythropoietin
202699_s_at	0.613	0.0021458	3.56622	-1.68341	2.74693	TMEM63A	transmembrane protein 63A
220148_at	0.639	0.0022659	3.54193	-1.71894	2.76112	ALDH8A1	aldehyde dehydrogenase 8 family member A1
210487_at	0.655	0.0023842	-3.51925	-1.75214	-2.97327	DNTT	DNA nucleotidylexotransferase
205534_at	0.655	0.0024122	3.51402	-1.75979	2.98338	PCDH7	protocadherin 7
221134_at	0.659	0.0025185	3.49479	-1.78796	2.17632	ANGPT4	angiopoietin 4
204897_at	0.659	0.0025213	-3.49428	-1.78871	-2.81625	PTGER4	prostaglandin E receptor 4
202393_s_at	0.659	0.0025612	-3.48728	-1.79896	-2.71988	KLF10	Kruppel like factor 10
216116_at	0.659	0.0025744	3.48498	-1.80234	2.66667	CELSR3-AS1	CELSR3 antisense RNA 1 (head to head)
211919_s_at	0.659	0.0026287	-3.47567	-1.81598	-2.55835	CXCR4	C-X-C motif chemokine receptor 4
211999_at	0.659	0.0026496	-3.47213	-1.82117	-2.16007	MIR4738///H3F3B///H3F3A	microRNA 4738///H3 histone, family 3B///H3 histone, family 3A
209106_at	0.659	0.0026627	-3.46993	-1.82439	-2.30811	NCOA1	nuclear receptor coactivator 1
208439_s_at	0.659	0.0026918	3.46506	-1.83153	2.745	FCN2	ficolin 2
214615_at	0.666	0.0027487	3.45572	-1.84522	2.46835	P2RY10	purinergic receptor P2Y10
221446_at	0.667	0.0027866	3.4496	-1.85418	2.51812	ADAM30	ADAM metallopeptidase domain 30
204821_at	0.688	0.0029118	3.42995	-1.88299	2.44621	BTN3A3	butyrophilin subfamily 3 member A3
212236_x_at	0.688	0.0029621	3.42229	-1.89423	2.12194	KRT17///JUP	keratin 17///junction plakoglobin
220298_s_at	0.688	0.002967	3.42155	-1.89532	2.43793	SPATA6	spermatogenesis associated 6
208581_x_at	0.69	0.00303	3.41215	-1.9091	2.26633	MT1X	metallothionein 1X
201388_at	0.69	0.0030665	3.40679	-1.91697	2.85619	PSMD3	proteasome 26S subunit, non-ATPase 3
205703_at	0.69	0.0030768	3.40529	-1.91917	2.15887	ATP6V0A2	ATPase H+ transporting V0 subunit a2
206264_at	0.69	0.0031303	3.39757	-1.93049	2.58445	GPLD1	glycosylphosphatidylinositol specific phospholipase D1
211659_at	0.69	0.0033134	3.37211	-1.96784	2.36409	GPR135	G protein-coupled receptor 135
217136_at	0.69	0.0033965	3.36102	-1.98412	3.40365	PPIAL4C///PPIAL4A///PPIAL4G	peptidylprolyl isomerase A like 4C///peptidylprolyl isomerase A like 4A///peptidylprolyl isomerase A like 4G
213393_at	0.69	0.0034126	3.35889	-1.98724	2.67884	MFSD9	major facilitator superfamily domain containing 9
204052_s_at	0.69	0.0034436	3.35484	-1.99318	2.71158	SFRP4	secreted frizzled related protein 4
202554_s_at	0.69	0.0034734	3.35097	-1.99885	2.49623	GSTM3	glutathione S-transferase mu 3
211751_at	0.69	0.0035075	3.3466	-2.00528	3.458	LOC101930416///LOC101929792///LOC100996724///LOC653513///PDE4DIP	myomegalin-like///uncharacterized LOC101929792///phosphodiesterase 4D interacting protein-like///phosphodiesterase 4D interacting protein-like///phosphodiesterase 4D interacting protein
213248_at	0.69	0.0035086	-3.34646	-2.00548	-2.50435	LOC730101	uncharacterized LOC730101
200737_at	0.69	0.0035301	-3.34372	-2.00949	-2.37785	PGK1	phosphoglycerate kinase 1
217953_at	0.69	0.0035405	3.34239	-2.01144	2.56984	PHF3	PHD finger protein 3
209758_s_at	0.69	0.0035626	3.33961	-2.01553	2.79201	MFAP5	microfibrillar associated protein 5
218028_at	0.69	0.0036193	3.33252	-2.02593	1.92825	MIR6734///ELOVL1	microRNA 6734///ELOVL fatty acid elongase 1
207639_at	0.69	0.0036246	3.33186	-2.02689	2.49112	FZD9	frizzled class receptor 9
217714_x_at	0.69	0.0036503	3.3287	-2.03154	1.95969	MIR3917///STMN1	microRNA 3917///stathmin 1
208747_s_at	0.69	0.0036918	3.32362	-2.03898	2.46969	C1S	complement component 1, s subcomponent
209871_s_at	0.69	0.0037143	3.3209	-2.04298	2.64792	APBA2	amyloid beta precursor protein binding family A member 2
206341_at	0.69	0.0037157	3.32072	-2.04324	2.41431	IL2RA	interleukin 2 receptor subunit alpha
204304_s_at	0.69	0.003794	-3.31136	-2.05698	-2.58032	PROM1	prominin 1
204301_at	0.69	0.0038142	-3.30898	-2.06048	-2.24809	KBTBD11	kelch repeat and BTB domain containing 11
47560_at	0.69	0.0038149	3.30889	-2.0606	2.13661	ADGRL1	adhesion G protein-coupled receptor L1
217762_s_at	0.69	0.0039386	3.29456	-2.08163	2.39461	RAB31	RAB31, member RAS oncogene family
209282_at	0.69	0.0039432	3.29404	-2.08239	2.01806	PRKD2	protein kinase D2
206083_at	0.69	0.0039698	3.29101	-2.08684	2.06357	ADGRB1	adhesion G protein-coupled receptor B1
207656_s_at	0.69	0.0039941	3.28827	-2.09086	2.51778	ACOX1	acyl-CoA oxidase 1
209135_at	0.69	0.004071	-3.2797	-2.10343	-2.79181	ASPH	aspartate beta-hydroxylase
209109_s_at	0.69	0.0040868	3.27795	-2.106	2.21124	TSPAN6	tetraspanin 6
203520_s_at	0.69	0.0040908	3.27752	-2.10663	2.0574	ZNF318	zinc finger protein 318
220092_s_at	0.69	0.0040915	3.27744	-2.10674	2.65168	ANTXR1	anthrax toxin receptor 1
204932_at	0.69	0.0040995	3.27656	-2.10804	3.1806	TNFRSF11B	TNF receptor superfamily member 11b
206186_at	0.69	0.0041099	3.27542	-2.10971	2.18432	MPP3	membrane palmitoylated protein 3
215685_s_at	0.69	0.0041386	3.27229	-2.1143	2.10229	DLX2	distal-less homeobox 2
221948_s_at	0.69	0.0041488	3.27118	-2.11593	3.22708	KLHL22	kelch like family member 22
214513_s_at	0.693	0.0041992	3.26575	-2.12389	1.97825	CREB1	cAMP responsive element binding protein 1
210523_at	0.694	0.0042396	3.26145	-2.1302	2.49933	BMPR1B	bone morphogenetic protein receptor type 1B
205616_at	0.705	0.0043348	3.25144	-2.14488	2.14266	GALNT8///KCNA6	polypeptide N-acetylgalactosaminyltransferase 8///potassium voltage-gated channel subfamily A member 6
214811_at	0.711	0.004442	3.24045	-2.16101	2.36195	RIMBP2	RIMS binding protein 2
220710_at	0.711	0.0044584	3.23879	-2.16344	2.36496	ANP32A-IT1	ANP32A intronic transcript 1
214521_at	0.711	0.0044701	3.2376	-2.16518	2.70273	HES2	hes family bHLH transcription factor 2
203908_at	0.714	0.0046261	3.22215	-2.18784	2.55008	SLC4A4	solute carrier family 4 member 4
205381_at	0.714	0.0046345	3.22133	-2.18903	2.124	LRRC17	leucine rich repeat containing 17
209728_at	0.714	0.0046538	3.21946	-2.19178	3.59672	HLA-DRB4	major histocompatibility complex, class II, DR beta 4
216493_s_at	0.714	0.0046676	3.21812	-2.19375	2.52517	IGF2BP3	insulin like growth factor 2 mRNA binding protein 3
214691_x_at	0.714	0.0046983	3.21517	-2.19807	2.43711	FAM63B	family with sequence similarity 63 member B
219454_at	0.714	0.0047345	3.21171	-2.20315	3.35315	EGFL6	EGF like domain multiple 6
207649_at	0.714	0.0047391	3.21127	-2.20379	2.33482	KRT37	keratin 37
203949_at	0.714	0.0047459	-3.21062	-2.20474	-3.00276	MPO	myeloperoxidase
211917_s_at	0.725	0.0048869	3.19741	-2.22411	2.5533	PRLR	prolactin receptor
213385_at	0.725	0.0049157	3.19477	-2.22798	2.19169	CHN2	chimerin 2
214434_at	0.725	0.0049737	3.18946	-2.23575	2.55674	HSPA12A	heat shock protein family A (Hsp70) member 12A
205955_at	0.725	0.0050016	3.18694	-2.23945	2.82482	TAF6L	TATA-box binding protein associated factor 6 like
207926_at	0.725	0.0050119	3.18601	-2.24081	2.66504	GP5	glycoprotein V platelet
204444_at	0.725	0.0050276	-3.1846	-2.24288	-2.16267	KIF11	kinesin family member 11
206735_at	0.725	0.0051125	3.17704	-2.25396	2.20593	CHRNA4	cholinergic receptor nicotinic alpha 4 subunit
205051_s_at	0.725	0.0051281	-3.17566	-2.25599	-1.88235	KIT	KIT proto-oncogene receptor tyrosine kinase
200878_at	0.725	0.0051985	3.1695	-2.265	2.47234	EPAS1	endothelial PAS domain protein 1
204368_at	0.725	0.0052228	3.16739	-2.26809	2.08461	SLCO2A1	solute carrier organic anion transporter family member 2A1
207486_x_at	0.725	0.0052319	3.16661	-2.26924	2.06198	CHN2	chimerin 2
216569_at	0.725	0.0052402	3.16588	-2.2703	2.58808	FABP3P2	fatty acid binding protein 3 pseudogene 2
202976_s_at	0.729	0.0053249	-3.15864	-2.28091	-2.218	RHOBTB3	Rho related BTB domain containing 3
215951_at	0.729	0.005366	3.15516	-2.28601	2.36029	TBC1D2B	TBC1 domain family member 2B
206282_at	0.729	0.0053733	3.15455	-2.2869	2.34919	NEUROD1	neuronal differentiation 1
212385_at	0.729	0.0054207	-3.15057	-2.29273	-2.57836	TCF4	transcription factor 4
206125_s_at	0.729	0.0054301	3.14979	-2.29387	2.87515	KLK8	kallikrein related peptidase 8
221150_at	0.734	0.0055193	3.14242	-2.30467	2.42259	MEPE	matrix extracellular phosphoglycoprotein
205148_s_at	0.734	0.0055377	3.14091	-2.30687	2.24966	CLCN4	chloride voltage-gated channel 4
219371_s_at	0.734	0.0055696	-3.13831	-2.31068	-2.14073	KLF2	Kruppel like factor 2
207175_at	0.736	0.005646	3.13214	-2.31971	2.10952	ADIPOQ	adiponectin, C1Q and collagen domain containing
204364_s_at	0.744	0.0057998	3.11997	-2.33753	2.60577	REEP1	receptor accessory protein 1
205765_at	0.744	0.0058196	-3.11842	-2.33978	-2.615	CYP3A5	cytochrome P450 family 3 subfamily A member 5
217434_at	0.744	0.0058325	3.11742	-2.34125	2.32006	MC2R	melanocortin 2 receptor
205168_at	0.744	0.0058564	3.11557	-2.34396	2.54222	DDR2	discoidin domain receptor tyrosine kinase 2
208886_at	0.744	0.0058773	-3.11396	-2.34632	-2.59251	H1F0	H1 histone family member 0
216789_at	0.746	0.0059296	3.10994	-2.3522	2.1126	TMEM92-AS1	TMEM92 antisense RNA 1
212890_at	0.752	0.0060121	-3.10367	-2.36136	-2.3235	SLC38A10	solute carrier family 38 member 10
210868_s_at	0.756	0.0061091	3.09641	-2.37198	2.62016	ELOVL6	ELOVL fatty acid elongase 6
204574_s_at	0.756	0.0061108	3.09628	-2.37217	2.29465	MMP19	matrix metallopeptidase 19
222100_at	0.768	0.0062425	3.08661	-2.38631	1.98598	CYP2E1	cytochrome P450 family 2 subfamily E member 1
221600_s_at	0.768	0.0062765	3.08414	-2.38992	2.11696	AAMDC	adipogenesis associated Mth938 domain containing
211350_s_at	0.774	0.0064095	3.07462	-2.40383	2.67919	KIF25-AS1	KIF25 antisense RNA 1
216270_at	0.774	0.0064388	3.07255	-2.40686	2.11872	ILVBL	ilvB acetolactate synthase like
214333_x_at	0.774	0.0065228	3.06665	-2.41547	1.91578	IDH3G	isocitrate dehydrogenase 3 (NAD(+)) gamma
207446_at	0.774	0.0065434	3.06522	-2.41756	2.48034	TLR6	toll like receptor 6
206094_x_at	0.774	0.0065634	3.06383	-2.41959	2.14321	UGT1A3///UGT1A1///UGT1A4///UGT1A9///UGT1A5///UGT1A6///UGT1A7///UGT1A8///UGT1A10	UDP glucuronosyltransferase family 1 member A3///UDP glucuronosyltransferase family 1 member A1///UDP glucuronosyltransferase family 1 member A4///UDP glucuronosyltransferase family 1 member A9///UDP glucuronosyltransferase family 1 member A5///UDP glucuronosyltransferase family 1 member A6///UDP glucuronosyltransferase family 1 member A7///UDP glucuronosyltransferase family 1 member A8///UDP glu…
204857_at	0.774	0.0065711	3.0633	-2.42037	2.83567	MAD1L1	MAD1 mitotic arrest deficient like 1
213162_at	0.774	0.0066319	-3.05911	-2.42648	-2.50126	DYNC1LI2	dynein cytoplasmic 1 light intermediate chain 2
207249_s_at	0.774	0.006638	3.05869	-2.42709	2.54449	SLC28A2	solute carrier family 28 member 2
211585_at	0.774	0.0066626	3.05701	-2.42955	2.4362	NPAT	nuclear protein, coactivator of histone transcription
220056_at	0.774	0.0067388	3.05184	-2.4371	2.68844	IL22RA1	interleukin 22 receptor subunit alpha 1
211307_s_at	0.774	0.0067915	3.0483	-2.44227	2.61496	FCAR	Fc fragment of IgA receptor
210479_s_at	0.774	0.0068276	3.04588	-2.4458	2.67658	RORA	RAR related orphan receptor A
219992_at	0.774	0.0068439	3.0448	-2.44738	2.60245	TAC3	tachykinin 3
205818_at	0.774	0.0069111	3.04035	-2.45387	2.32682	BRINP1	BMP/retinoic acid inducible neural specific 1
205399_at	0.774	0.006948	3.03792	-2.45741	2.74003	DCLK1	doublecortin like kinase 1
204687_at	0.774	0.0069507	3.03774	-2.45767	2.28101	PARM1	prostate androgen-regulated mucin-like protein 1
215673_at	0.774	0.0069988	3.03461	-2.46225	2.557	TEF	TEF, PAR bZIP transcription factor
221220_s_at	0.774	0.0070188	3.03331	-2.46415	2.64059	SCYL2	SCY1 like pseudokinase 2
203500_at	0.774	0.0070219	3.0331	-2.46444	2.06382	GCDH	glutaryl-CoA dehydrogenase
209880_s_at	0.774	0.0070395	3.03196	-2.4661	1.8782	SELPLG	selectin P ligand
215620_at	0.774	0.0070993	3.02811	-2.47172	2.21943	RREB1	ras responsive element binding protein 1
205216_s_at	0.774	0.0071418	3.02539	-2.47569	1.97184	APOH	apolipoprotein H
206070_s_at	0.774	0.0071789	3.02303	-2.47914	2.22881	EPHA3	EPH receptor A3
217890_s_at	0.774	0.0072704	3.01726	-2.48755	1.98582	PARVA	parvin alpha
221584_s_at	0.774	0.0073017	3.0153	-2.49041	2.32379	KCNMA1	potassium calcium-activated channel subfamily M alpha 1
207247_s_at	0.774	0.0073208	3.01411	-2.49214	2.25551	ZFY///ZFX	zinc finger protein, Y-linked///zinc finger protein, X-linked
202887_s_at	0.774	0.0073954	-3.00948	-2.49889	-2.29721	DDIT4	DNA damage inducible transcript 4
218533_s_at	0.774	0.0074397	3.00676	-2.50285	2.25769	UCKL1	uridine-cytidine kinase 1 like 1
211782_at	0.774	0.0074406	3.00671	-2.50293	3.00602	IDS	iduronate 2-sulfatase
205149_s_at	0.774	0.0074744	3.00464	-2.50595	2.05101	CLCN4	chloride voltage-gated channel 4
219798_s_at	0.774	0.0074984	-3.00317	-2.50808	-2.4119	MEPCE	methylphosphate capping enzyme
209069_s_at	0.774	0.007521	-3.0018	-2.51008	-1.75352	MIR4738///H3F3B///H3F3A	microRNA 4738///H3 histone, family 3B///H3 histone, family 3A
211998_at	0.774	0.0075359	-3.0009	-2.51139	-1.93951	MIR4738///H3F3B///H3F3A	microRNA 4738///H3 histone, family 3B///H3 histone, family 3A
217037_at	0.774	0.0075799	2.99824	-2.51527	2.34122	SLC1A2	solute carrier family 1 member 2
216917_s_at	0.774	0.0075849	2.99794	-2.5157	3.1046	SYCP1	synaptonemal complex protein 1
218060_s_at	0.774	0.007589	-2.99769	-2.51607	-1.90155	USB1	U6 snRNA biogenesis phosphodiesterase 1
214240_at	0.774	0.0076068	2.99662	-2.51762	2.12302	GAL	galanin and GMAP prepropeptide
210504_at	0.786	0.0077774	2.98649	-2.53237	2.04984	KLF1	Kruppel like factor 1
222348_at	0.786	0.0078131	2.9844	-2.53542	2.80014	MAST4	microtubule associated serine/threonine kinase family member 4
202897_at	0.786	0.0078654	-2.98135	-2.53986	-2.06438	SIRPA	signal regulatory protein alpha
206010_at	0.786	0.0078824	2.98037	-2.54129	2.33991	HABP2	hyaluronan binding protein 2
219987_at	0.786	0.0079418	2.97693	-2.54628	2.47062	ERVMER34-1	endogenous retrovirus group MER34 member 1
221122_at	0.786	0.0079488	2.97653	-2.54688	2.73175	HRASLS2	HRAS like suppressor 2
209021_x_at	0.786	0.0079866	2.97436	-2.55003	2.26493	ATG13	autophagy related 13
203570_at	0.786	0.0080059	2.97325	-2.55164	2.20174	LOXL1	lysyl oxidase like 1
211196_at	0.786	0.0080544	2.97049	-2.55566	2.149	DBT	dihydrolipoamide branched chain transacylase E2
206800_at	0.786	0.0081749	2.9637	-2.56554	1.93426	MTHFR	methylenetetrahydrofolate reductase (NAD(P)H)
203440_at	0.786	0.0081754	-2.96367	-2.56558	-2.81116	CDH2	cadherin 2
211685_s_at	0.786	0.0081758	2.96365	-2.56561	2.08608	NCALD	neurocalcin delta
208601_s_at	0.786	0.008203	2.96213	-2.56782	2.33008	TUBB1	tubulin beta 1 class VI
221065_s_at	0.786	0.008276	2.95807	-2.57372	2.06106	CHST8	carbohydrate sulfotransferase 8
211354_s_at	0.786	0.0082833	2.95767	-2.5743	2.34213	LEPROT///LEPR	leptin receptor overlapping transcript///leptin receptor
201368_at	0.786	0.008424	-2.94996	-2.58551	-1.83645	ZFP36L2	ZFP36 ring finger protein like 2
216930_at	0.786	0.008445	2.94882	-2.58717	2.2894	HNF1A	HNF1 homeobox A
214970_s_at	0.786	0.0084796	2.94694	-2.58989	2.26156	ST6GAL1	ST6 beta-galactoside alpha-2,6-sialyltransferase 1
208653_s_at	0.786	0.0084879	-2.9465	-2.59054	-1.94434	CD164	CD164 molecule
221793_at	0.786	0.0085347	2.94398	-2.5942	2.29472	DOCK6	dedicator of cytokinesis 6
208358_s_at	0.786	0.0085426	2.94355	-2.59482	2.69814	UGT8	UDP glycosyltransferase 8
204563_at	0.786	0.0085547	-2.9429	-2.59576	-2.03941	SELL	selectin L
212598_at	0.786	0.0085803	2.94154	-2.59775	2.1156	WDFY3	WD repeat and FYVE domain containing 3
210332_at	0.786	0.0086484	2.93791	-2.60301	1.98512	ACHE	acetylcholinesterase (Cartwright blood group)
207425_s_at	0.786	0.0086592	2.93734	-2.60384	2.50434	2018-09-09	septin 9
219737_s_at	0.786	0.0087126	-2.93452	-2.60794	-1.9778	PCDH9	protocadherin 9
208191_x_at	0.786	0.0087264	2.9338	-2.60899	2.18463	PSG4	pregnancy specific beta-1-glycoprotein 4
215605_at	0.786	0.00875	2.93255	-2.61079	1.73283	NCOA2	nuclear receptor coactivator 2
211255_x_at	0.79	0.0089361	2.9229	-2.6248	2.89308	DEDD	death effector domain containing
217700_at	0.79	0.0089409	2.92266	-2.62516	1.92956	CNPY4	canopy FGF signaling regulator 4
204233_s_at	0.79	0.0089745	2.92093	-2.62766	2.12127	CHKA	choline kinase alpha
211959_at	0.79	0.0090733	2.91591	-2.63495	2.41528	IGFBP5	insulin like growth factor binding protein 5
211985_s_at	0.79	0.0091056	-2.91427	-2.63731	-2.21188	CALM3///CALM2///CALM1	calmodulin 3///calmodulin 2///calmodulin 1
201694_s_at	0.79	0.0091371	-2.91269	-2.63961	-1.86893	EGR1	early growth response 1
208292_at	0.79	0.0091743	2.91082	-2.64232	2.36495	BMP10	bone morphogenetic protein 10
219499_at	0.79	0.0092694	2.90608	-2.64919	2.32293	SEC61A2	Sec61 translocon alpha 2 subunit
205225_at	0.79	0.0093005	2.90454	-2.65142	2.10082	ESR1	estrogen receptor 1
208478_s_at	0.79	0.0093494	2.90213	-2.65491	2.16204	BAX	BCL2 associated X, apoptosis regulator
221533_at	0.79	0.0093816	-2.90056	-2.6572	-1.97408	FAM162A	family with sequence similarity 162 member A
211480_s_at	0.79	0.0094085	2.89924	-2.65911	2.18841	SLCO1A2	solute carrier organic anion transporter family member 1A2
214539_at	0.79	0.0095046	2.89456	-2.66588	1.9867	SERPINB10	serpin family B member 10
201566_x_at	0.79	0.0095516	-2.89229	-2.66917	-1.73645	ID2	inhibitor of DNA binding 2, HLH protein
213543_at	0.79	0.0095758	2.89113	-2.67086	2.35418	SGCD	sarcoglycan delta
219922_s_at	0.79	0.0095873	-2.89058	-2.67166	-2.03794	LTBP3	latent transforming growth factor beta binding protein 3
205575_at	0.79	0.0096167	2.88917	-2.67369	1.85678	C1QL1	complement C1q like 1
204625_s_at	0.79	0.0096374	2.88818	-2.67512	2.39627	ITGB3	integrin subunit beta 3
214725_at	0.79	0.0096609	-2.88706	-2.67675	-1.99147	SBSPON	somatomedin B and thrombospondin type 1 domain containing
205814_at	0.79	0.009673	2.88649	-2.67758	2.36571	GRM3	glutamate metabotropic receptor 3
208811_s_at	0.79	0.0096862	-2.88586	-2.67849	-2.0423	TMEM135///DNAJB6	transmembrane protein 135///DnaJ heat shock protein family (Hsp40) member B6
217811_at	0.79	0.0097521	2.88273	-2.68301	2.17507	SELT	selenoprotein T
216682_s_at	0.79	0.0097605	2.88234	-2.68358	2.39723	SUPT20H	SPT20 homolog, SAGA complex component
204575_s_at	0.79	0.0097615	2.88229	-2.68365	2.80405	MMP19	matrix metallopeptidase 19
216209_at	0.79	0.0097805	2.8814	-2.68495	2.49152	LINC00939	long intergenic non-protein coding RNA 939
206685_at	0.79	0.0098738	-2.87703	-2.69127	-2.19728	HCG4	HLA complex group 4 (non-protein coding)
216828_at	0.79	0.0098899	2.87628	-2.69236	2.53158	LOC100505874///MLLT10P1	uncharacterized LOC100505874///myeloid/lymphoid or mixed-lineage leukemia; translocated to, 10 pseudogene 1
214340_at	0.79	0.0099238	2.8747	-2.69464	1.70993	ALOX12P2	arachidonate 12-lipoxygenase pseudogene 2
209245_s_at	0.79	0.0099702	2.87255	-2.69775	2.16017	KIF1C	kinesin family member 1C
204751_x_at	0.79	0.0100737	2.86779	-2.70463	2.07994	DSC2	desmocollin 2
220021_at	0.79	0.0100747	2.86774	-2.7047	2.35495	TMC7	transmembrane channel like 7
214680_at	0.79	0.0101017	2.86651	-2.70648	1.98782	NTRK2	neurotrophic receptor tyrosine kinase 2
217221_x_at	0.79	0.0101249	2.86545	-2.70801	2.12397	RBM10	RNA binding motif protein 10
219201_s_at	0.79	0.0101469	-2.86445	-2.70946	-1.8538	TWSG1	twisted gastrulation BMP signaling modulator 1
214183_s_at	0.79	0.0101603	2.86384	-2.71034	2.31379	TKTL1	transketolase like 1
209032_s_at	0.79	0.0102079	2.86169	-2.71345	1.84694	CADM1	cell adhesion molecule 1
207395_at	0.79	0.0102211	2.86109	-2.71431	2.46266	BTN1A1	butyrophilin subfamily 1 member A1
202024_at	0.79	0.0102317	2.86062	-2.715	2.24197	ASNA1	arsA arsenite transporter, ATP-binding, homolog 1 (bacterial)
222057_at	0.79	0.0102438	2.86007	-2.71579	2.11315	NOL12	nucleolar protein 12
211088_s_at	0.79	0.0104002	2.85308	-2.72589	2.57422	PLK4	polo like kinase 4
219265_at	0.79	0.010412	2.85255	-2.72665	2.61002	MOB3B	MOB kinase activator 3B
207438_s_at	0.79	0.0104424	2.85121	-2.72859	1.67423	SNUPN	snurportin 1
211310_at	0.79	0.0104611	2.85039	-2.72978	2.04787	EZH1	enhancer of zeste 1 polycomb repressive complex 2 subunit
206213_at	0.79	0.0104966	2.84882	-2.73204	2.31656	WNT10B	Wnt family member 10B
220979_s_at	0.79	0.0105093	2.84826	-2.73285	2.27155	ST6GALNAC5	ST6 N-acetylgalactosaminide alpha-2,6-sialyltransferase 5
219631_at	0.79	0.0105253	2.84756	-2.73386	2.32981	LRP12	LDL receptor related protein 12
211165_x_at	0.79	0.0106566	2.84184	-2.74212	2.65444	EPHB2	EPH receptor B2
209546_s_at	0.79	0.0107284	2.83873	-2.7466	2.03513	APOL1	apolipoprotein L1
201300_s_at	0.79	0.0108216	-2.83474	-2.75237	-2.11825	PRNP	prion protein
216527_at	0.79	0.0108272	2.8345	-2.75271	2.2392	HCG18	HLA complex group 18 (non-protein coding)
200797_s_at	0.79	0.0108367	-2.83409	-2.7533	-1.63418	MCL1	BCL2 family apoptosis regulator
222019_at	0.79	0.0108992	2.83143	-2.75714	3.08767	MIR6834///PFDN6	microRNA 6834///prefoldin subunit 6
215172_at	0.79	0.011036	2.82567	-2.76545	2.34195	PTPN20	protein tyrosine phosphatase, non-receptor type 20
205826_at	0.79	0.0110732	-2.82411	-2.7677	-2.24633	MYOM2	myomesin 2
220384_at	0.79	0.0110804	2.82381	-2.76813	2.36923	NME8	NME/NM23 family member 8
215154_at	0.79	0.0112676	-2.81606	-2.7793	-2.16268	ULK2	unc-51 like autophagy activating kinase 2
209189_at	0.79	0.0112705	-2.81594	-2.77947	-3.12973	FOS	Fos proto-oncogene, AP-1 transcription factor subunit
214708_at	0.79	0.0112842	-2.81538	-2.78028	-2.2064	SNTB1	syntrophin beta 1
218406_x_at	0.79	0.0112861	2.8153	-2.78039	2.1771	NENF	neudesin neurotrophic factor
213236_at	0.79	0.0112889	2.81518	-2.78056	2.19229	SASH1	SAM and SH3 domain containing 1
219484_at	0.79	0.0113431	2.81297	-2.78375	1.78048	HCFC2	host cell factor C2
206207_at	0.79	0.0113667	-2.812	-2.78514	-2.83306	CLC	Charcot-Leyden crystal galectin
208076_at	0.79	0.011414	2.81008	-2.78791	1.94267	HIST1H4D	histone cluster 1, H4d
206763_at	0.79	0.0114372	-2.80914	-2.78926	-1.87726	FKBP6	FK506 binding protein 6
214536_at	0.79	0.0114543	2.80845	-2.79026	1.95026	SLURP1	secreted LY6/PLAUR domain containing 1
210017_at	0.79	0.0114958	-2.80677	-2.79267	-2.30722	MALT1	MALT1 paracaspase
214840_at	0.79	0.0115844	2.80322	-2.79779	2.01792	TOM1L2	target of myb1 like 2 membrane trafficking protein
214532_x_at	0.79	0.0116565	2.80034	-2.80193	1.95003	POU5F1B	POU class 5 homeobox 1B
208400_at	0.79	0.0116635	2.80006	-2.80233	1.93181	GLP1R	glucagon like peptide 1 receptor
214522_x_at	0.79	0.0116692	-2.79984	-2.80266	-1.84822	HIST1H3D///HIST1H2AD	histone cluster 1, H3d///histone cluster 1, H2ad
210832_x_at	0.79	0.0116714	2.79975	-2.80278	2.2251	PTGER3	prostaglandin E receptor 3
206260_at	0.79	0.0117877	2.79515	-2.80939	2.4577	TGM4	transglutaminase 4
219964_at	0.79	0.0118111	2.79423	-2.81072	1.89972	ST7L	suppression of tumorigenicity 7 like
205831_at	0.79	0.0118288	2.79354	-2.81172	2.01316	CD2	CD2 molecule
208335_s_at	0.79	0.0118903	2.79113	-2.81517	2.42818	ACKR1	atypical chemokine receptor 1 (Duffy blood group)
213516_at	0.79	0.0119149	2.79017	-2.81655	2.18973	AKAP13	A-kinase anchoring protein 13
204057_at	0.79	0.0119537	-2.78866	-2.81872	-2.25898	IRF8	interferon regulatory factor 8
210089_s_at	0.79	0.0120066	2.78662	-2.82167	1.80944	LAMA4	laminin subunit alpha 4
219911_s_at	0.79	0.0120358	2.78549	-2.82328	2.28304	SLCO4A1	solute carrier organic anion transporter family member 4A1
206463_s_at	0.79	0.0120374	2.78543	-2.82337	2.21951	DHRS2	dehydrogenase/reductase 2
204757_s_at	0.79	0.0121269	2.78199	-2.82832	1.68033	C2CD2L	C2CD2 like
38487_at	0.79	0.0121411	2.78145	-2.8291	1.90564	STAB1	stabilin 1
218644_at	0.79	0.0121456	2.78128	-2.82934	2.09311	PLEK2	pleckstrin 2
212339_at	0.79	0.012163	2.78061	-2.8303	1.84837	EPB41L1	erythrocyte membrane protein band 4.1 like 1
215318_at	0.79	0.0122001	2.7792	-2.83233	2.3531	MINOS1P1	mitochondrial inner membrane organizing system 1 pseudogene 1
208468_at	0.79	0.0122105	2.7788	-2.8329	2.18696	SOX21	SRY-box 21
207018_s_at	0.79	0.0122262	2.7782	-2.83376	2.63463	RAB27B	RAB27B, member RAS oncogene family
205306_x_at	0.79	0.0122973	2.77551	-2.83762	1.94227	KMO	kynurenine 3-monooxygenase (kynurenine 3-hydroxylase)
207998_s_at	0.79	0.0123839	2.77225	-2.8423	2.18622	CACNA1D	calcium voltage-gated channel subunit alpha1 D
218900_at	0.79	0.0124584	2.76946	-2.8463	1.87037	CNNM4	cyclin and CBS domain divalent metal cation transport mediator 4
215734_at	0.79	0.0125702	2.76531	-2.85226	2.15163	IZUMO4	IZUMO family member 4
218492_s_at	0.79	0.0126	2.76421	-2.85385	1.97807	THAP7	THAP domain containing 7
217234_s_at	0.79	0.012607	-2.76395	-2.85422	-1.91864	EZR	ezrin
220319_s_at	0.79	0.012622	-2.7634	-2.85501	-1.82	MYLIP	myosin regulatory light chain interacting protein
212578_x_at	0.79	0.0126773	-2.76136	-2.85792	-1.88242	RPS17	ribosomal protein S17
216227_at	0.79	0.0127112	-2.76012	-2.85971	-1.865	LOC105379655	uncharacterized LOC105379655
211903_s_at	0.79	0.0128113	2.75647	-2.86494	1.78173	MPL	MPL proto-oncogene, thrombopoietin receptor
212613_at	0.79	0.01283	2.75579	-2.86591	2.24109	BTN3A2	butyrophilin subfamily 3 member A2
217636_at	0.79	0.0128781	2.75405	-2.86841	2.64925	POLG	DNA polymerase gamma, catalytic subunit
208388_at	0.79	0.0128871	2.75373	-2.86888	2.61762	NR2E3	nuclear receptor subfamily 2 group E member 3
205253_at	0.79	0.0129244	2.75238	-2.87081	2.04598	PBX1	PBX homeobox 1
211269_s_at	0.79	0.0129341	2.75203	-2.87131	2.15636	IL2RA	interleukin 2 receptor subunit alpha
216018_at	0.79	0.012945	2.75164	-2.87187	2.1068	RNF5	ring finger protein 5
211570_s_at	0.79	0.0129616	2.75104	-2.87272	2.27878	RAPSN	receptor associated protein of the synapse
207478_at	0.79	0.0129625	2.75101	-2.87277	2.61093	PRO2958	uncharacterized LOC100128329
210083_at	0.79	0.0131015	2.74604	-2.87989	2.06465	SEMA7A	semaphorin 7A (John Milton Hagen blood group)
215111_s_at	0.79	0.0131902	-2.7429	-2.88439	-1.83286	TSC22D1	TSC22 domain family member 1
209739_s_at	0.79	0.0131964	2.74268	-2.8847	1.87597	PNPLA4	patatin like phospholipase domain containing 4
201884_at	0.79	0.0132416	2.74109	-2.88698	2.38593	CEACAM5	carcinoembryonic antigen related cell adhesion molecule 5
214668_at	0.79	0.0132451	2.74097	-2.88716	1.78869	SPRYD7	SPRY domain containing 7
215675_at	0.79	0.0132598	2.74045	-2.8879	2.21235	TEF	TEF, PAR bZIP transcription factor
220737_at	0.79	0.0132688	2.74013	-2.88835	2.06583	RPS6KA6	ribosomal protein S6 kinase A6
219425_at	0.79	0.0133027	2.73894	-2.89005	2.05026	SULT4A1	sulfotransferase family 4A member 1
215038_s_at	0.79	0.0133048	-2.73887	-2.89016	-2.06124	SETD2	SET domain containing 2
205513_at	0.79	0.0133208	2.73831	-2.89096	1.96948	TCN1	transcobalamin 1
210675_s_at	0.79	0.0133283	2.73804	-2.89134	2.06242	PTPRR	protein tyrosine phosphatase, receptor type R
217009_at	0.79	0.0135107	2.73171	-2.9004	1.87877	PGK2	phosphoglycerate kinase 2
200798_x_at	0.79	0.0135304	-2.73103	-2.90138	-2.06116	MCL1	BCL2 family apoptosis regulator
218665_at	0.79	0.0135634	2.72989	-2.903	2.02885	FZD4	frizzled class receptor 4
206812_at	0.79	0.0135728	2.72957	-2.90347	2.17172	ADRB3	adrenoceptor beta 3
211636_at	0.79	0.0135957	2.72878	-2.90459	2.05152	LOC102723407///IGHV4-31///IGHM///IGHG4///IGHG1///IGHA2///IGHA1	putative V-set and immunoglobulin domain-containing-like protein IGHV4OR15-8///immunoglobulin heavy variable 4-31///immunoglobulin heavy constant mu///immunoglobulin heavy constant gamma 4 (G4m marker)///immunoglobulin heavy constant gamma 1 (G1m marker)///immunoglobulin heavy constant alpha 2 (A2m marker)///immunoglobulin heavy constant alpha 1
220266_s_at	0.79	0.0136298	2.72762	-2.90626	2.56254	KLF4	Kruppel like factor 4
203355_s_at	0.79	0.0136464	2.72705	-2.90707	1.85766	PSD3	pleckstrin and Sec7 domain containing 3
207414_s_at	0.79	0.0136589	2.72662	-2.90768	1.89014	LOC100507472///PCSK6	uncharacterized LOC100507472///proprotein convertase subtilisin/kexin type 6
215794_x_at	0.79	0.0136916	2.7255	-2.90928	1.97646	GLUD2	glutamate dehydrogenase 2
220257_x_at	0.79	0.0137909	2.72213	-2.9141	2.17109	NXF2B///NXF2	nuclear RNA export factor 2B///nuclear RNA export factor 2
208703_s_at	0.79	0.0138459	-2.72027	-2.91676	-1.80753	APLP2	amyloid beta precursor like protein 2
203980_at	0.79	0.0138985	2.7185	-2.91929	2.25242	FABP4	fatty acid binding protein 4
214211_at	0.79	0.013902	-2.71838	-2.91945	-1.8695	FTH1	ferritin heavy chain 1
220468_at	0.79	0.0139186	2.71783	-2.92025	1.86278	ARL14	ADP ribosylation factor like GTPase 14
220198_s_at	0.79	0.0139364	2.71723	-2.9211	2.26073	EIF5A2	eukaryotic translation initiation factor 5A2
208930_s_at	0.79	0.0140096	-2.71478	-2.9246	-2.09343	ILF3	interleukin enhancer binding factor 3
211818_s_at	0.79	0.014054	2.71331	-2.92671	1.99226	LOC729966///PDE4C	uncharacterized LOC729966///phosphodiesterase 4C
214616_at	0.79	0.0140547	2.71328	-2.92674	2.30527	HIST1H3E	histone cluster 1, H3e
211175_at	0.79	0.0140844	2.71229	-2.92815	2.14752	GPR45	G protein-coupled receptor 45
213994_s_at	0.79	0.0142405	-2.70714	-2.93551	-2.6617	SPON1	spondin 1
204036_at	0.79	0.0142507	2.70681	-2.93599	2.32869	LPAR1	lysophosphatidic acid receptor 1
218486_at	0.79	0.0142651	-2.70634	-2.93666	-1.99523	KLF11	Kruppel like factor 11
219818_s_at	0.79	0.0142676	2.70626	-2.93678	2.15002	GPATCH1	G-patch domain containing 1
218019_s_at	0.79	0.0142766	2.70596	-2.9372	2.06223	PDXK	pyridoxal (pyridoxine, vitamin B6) kinase
216679_at	0.79	0.0143643	2.70309	-2.94129	1.83506	DDR1-AS1	DDR1 antisense RNA 1 (head to head)
205372_at	0.79	0.0144288	-2.701	-2.94427	-2.97436	PLAG1	PLAG1 zinc finger
213948_x_at	0.79	0.0144828	2.69925	-2.94677	2.20531	CADM3	cell adhesion molecule 3
205935_at	0.79	0.0144837	2.69922	-2.94681	2.08294	FOXF1	forkhead box F1
205949_at	0.79	0.0144946	2.69887	-2.94731	2.47449	CA1	carbonic anhydrase 1
213641_at	0.79	0.0144976	2.69878	-2.94745	1.86579	ZNF500	zinc finger protein 500
216460_at	0.79	0.014532	2.69767	-2.94903	1.7783	LOC101927181	uncharacterized LOC101927181
208205_at	0.79	0.0145453	2.69724	-2.94964	2.09359	PCDHA9	protocadherin alpha 9
206210_s_at	0.79	0.0145487	2.69713	-2.9498	2.02343	CETP	cholesteryl ester transfer protein
201010_s_at	0.79	0.0145506	-2.69706	-2.94989	-1.79844	TXNIP	thioredoxin interacting protein
206566_at	0.79	0.0145552	2.69692	-2.95009	2.44038	SLC7A1	solute carrier family 7 member 1
205267_at	0.79	0.0146644	-2.69342	-2.95508	-2.26866	POU2AF1	POU class 2 associating factor 1
202463_s_at	0.79	0.0146851	2.69276	-2.95602	1.91235	MBD3	methyl-CpG binding domain protein 3
221103_s_at	0.79	0.0147683	2.69011	-2.95979	2.22956	CFAP44	cilia and flagella associated protein 44
221921_s_at	0.79	0.0148743	2.68677	-2.96456	2.01863	CADM3	cell adhesion molecule 3
206071_s_at	0.79	0.0148917	2.68622	-2.96535	2.03928	EPHA3	EPH receptor A3
219259_at	0.79	0.0149296	2.68502	-2.96704	2.11854	SEMA4A	semaphorin 4A
221669_s_at	0.79	0.0149376	2.68477	-2.9674	2.00857	ACAD8	acyl-CoA dehydrogenase family member 8
220965_s_at	0.79	0.0149467	2.68449	-2.96781	2.09931	RSPH6A	radial spoke head 6 homolog A
207264_at	0.79	0.0149733	2.68366	-2.96899	1.85719	KDELR3	KDEL endoplasmic reticulum protein retention receptor 3
221772_s_at	0.79	0.0150066	2.68262	-2.97047	1.66536	PPP2R2D	protein phosphatase 2 regulatory subunit Bdelta
213411_at	0.79	0.0150106	2.68249	-2.97065	2.46568	ADAM22	ADAM metallopeptidase domain 22
217489_s_at	0.79	0.0150301	2.68188	-2.97152	2.43009	IL6R	interleukin 6 receptor
214518_at	0.79	0.0150591	2.68098	-2.97281	2.19779	PDHA2	pyruvate dehydrogenase (lipoamide) alpha 2
216512_s_at	0.79	0.0150831	2.68023	-2.97387	2.18107	DCT	dopachrome tautomerase
216248_s_at	0.79	0.0151927	-2.67684	-2.9787	-1.90956	NR4A2	nuclear receptor subfamily 4 group A member 2
203464_s_at	0.79	0.0152379	-2.67545	-2.98068	-1.76221	EPN2-IT1///EPN2	EPN2 intronic transcript 1///epsin 2
222360_at	0.79	0.0153345	-2.67248	-2.9849	-1.92413	DPH5	diphthamide biosynthesis 5
207973_x_at	0.79	0.0153591	2.67173	-2.98597	2.14446	ACRV1	acrosomal vesicle protein 1
216243_s_at	0.79	0.0153601	2.6717	-2.98601	2.02024	IL1RN	interleukin 1 receptor antagonist
207587_at	0.79	0.0154573	2.66874	-2.99022	2.31668	CRYGA	crystallin gamma A
211828_s_at	0.79	0.0155516	2.66588	-2.99428	2.27443	TNIK	TRAF2 and NCK interacting kinase
207407_x_at	0.79	0.0156785	2.66207	-2.9997	1.90206	CYP4A11	cytochrome P450 family 4 subfamily A member 11
217689_at	0.79	0.0156919	2.66166	-3.00027	2.34149	PTPN1	protein tyrosine phosphatase, non-receptor type 1
221034_s_at	0.79	0.0157333	2.66043	-3.00203	1.85993	TEX13B	testis expressed 13B
218094_s_at	0.79	0.0157795	2.65905	-3.00399	2.24042	SYS1-DBNDD2///SYS1///DBNDD2	SYS1-DBNDD2 readthrough (NMD candidate)///Sys1 golgi trafficking protein///dysbindin domain containing 2
204876_at	0.79	0.0158523	-2.65689	-3.00706	-1.74863	ZNF646	zinc finger protein 646
202912_at	0.79	0.0159221	2.65482	-3.00999	1.96827	ADM	adrenomedullin
213975_s_at	0.79	0.0159521	-2.65394	-3.01125	-2.75907	LYZ	lysozyme
211417_x_at	0.79	0.0160439	2.65124	-3.01508	1.7119	GGT2///GGTLC1///GGTLC2///GGT1	gamma-glutamyltransferase 2///gamma-glutamyltransferase light chain 1///gamma-glutamyltransferase light chain 2///gamma-glutamyltransferase 1
214642_x_at	0.79	0.0160446	2.65122	-3.0151	1.98227	MAGEA10-MAGEA5///MAGEA5	MAGEA10-MAGEA5 readthrough///MAGE family member A5
215975_x_at	0.79	0.0160465	2.65116	-3.01518	1.93054	GK	glycerol kinase
221412_at	0.79	0.0160894	2.64991	-3.01697	1.83769	VN1R1	vomeronasal 1 receptor 1
203869_at	0.79	0.0160965	-2.6497	-3.01726	-1.77443	USP46	ubiquitin specific peptidase 46
200661_at	0.79	0.016121	2.64899	-3.01827	2.08225	CTSA	cathepsin A
218400_at	0.79	0.0161588	2.64789	-3.01984	2.38702	OAS3	2'-5'-oligoadenylate synthetase 3
206294_at	0.79	0.0161863	2.64709	-3.02097	1.76179	HSD3B2	hydroxy-delta-5-steroid dehydrogenase, 3 beta- and steroid delta-isomerase 2
202374_s_at	0.79	0.0162619	2.64489	-3.02408	1.82505	RAB3GAP2///AURKAPS1	RAB3 GTPase activating non-catalytic protein subunit 2///aurora kinase A pseudogene 1
215394_at	0.79	0.0163685	2.64182	-3.02844	1.89465	PIK3C3	phosphatidylinositol 3-kinase catalytic subunit type 3
209290_s_at	0.79	0.0163777	2.64155	-3.02882	1.46032	NFIB	nuclear factor I B
209322_s_at	0.79	0.0163802	2.64148	-3.02892	1.99287	SH2B1	SH2B adaptor protein 1
211529_x_at	0.79	0.0164837	-2.63852	-3.03312	-2.27855	HLA-G	major histocompatibility complex, class I, G
205506_at	0.79	0.0165372	2.63699	-3.03528	2.21798	VIL1	villin 1
212335_at	0.79	0.0165496	2.63664	-3.03578	2.00238	GNS	glucosamine (N-acetyl)-6-sulfatase
206262_at	0.79	0.0165734	2.63596	-3.03674	1.77949	ADH1C	alcohol dehydrogenase 1C (class I), gamma polypeptide
213877_x_at	0.79	0.016577	2.63586	-3.03689	1.84658	TCEB2	transcription elongation factor B subunit 2
37802_r_at	0.79	0.0166037	2.6351	-3.03796	2.12456	FAM63B	family with sequence similarity 63 member B
203922_s_at	0.79	0.0166123	2.63486	-3.0383	2.52686	CYBB	cytochrome b-245 beta chain
207637_at	0.79	0.0166143	2.6348	-3.03839	1.80912	WSCD2	WSC domain containing 2
204235_s_at	0.79	0.01662	2.63464	-3.03862	2.12581	GULP1	GULP, engulfment adaptor PTB domain containing 1
218642_s_at	0.79	0.0166259	-2.63447	-3.03885	-1.88037	CHCHD7	coiled-coil-helix-coiled-coil-helix domain containing 7
207383_s_at	0.79	0.0167078	2.63216	-3.04213	2.05371	RHBDL1	rhomboid like 1
205073_at	0.79	0.0167655	-2.63053	-3.04443	-1.86217	CYP2J2	cytochrome P450 family 2 subfamily J member 2
207644_at	0.79	0.0168194	2.62902	-3.04657	1.98964	FOXH1	forkhead box H1
206231_at	0.79	0.0168197	2.62901	-3.04658	1.97031	KCNN1	potassium calcium-activated channel subfamily N member 1
215026_x_at	0.79	0.0168401	2.62844	-3.04739	1.80152	SCNN1A	sodium channel epithelial 1 alpha subunit
212404_s_at	0.79	0.0168719	2.62755	-3.04865	1.79593	UBE3B	ubiquitin protein ligase E3B
216111_x_at	0.79	0.0169134	2.62639	-3.05029	1.76077	PMS2P3	PMS1 homolog 2, mismatch repair system component pseudogene 3
218162_at	0.79	0.0169148	2.62635	-3.05035	1.95327	OLFML3	olfactomedin like 3
207442_at	0.79	0.0169606	2.62508	-3.05215	2.06289	CSF3	colony stimulating factor 3
216367_at	0.79	0.0169851	2.6244	-3.05312	1.93225	COL4A3	collagen type IV alpha 3 chain
204537_s_at	0.79	0.0170174	2.62351	-3.05438	1.97989	MIR452///MIR224///GABRE	microRNA 452///microRNA 224///gamma-aminobutyric acid type A receptor epsilon subunit
203078_at	0.79	0.0170283	-2.6232	-3.05481	-2.24548	CUL2	cullin 2
208686_s_at	0.79	0.0171281	2.62045	-3.05871	2.03033	BRD2	bromodomain containing 2
205872_x_at	0.79	0.0171393	2.62014	-3.05914	1.99031	PDE4DIP	phosphodiesterase 4D interacting protein
216230_x_at	0.79	0.0171719	2.61924	-3.06041	1.81732	SMPD1	sphingomyelin phosphodiesterase 1
53991_at	0.79	0.0172599	2.61683	-3.06382	2.18556	DENND2A	DENN domain containing 2A
222365_at	0.79	0.0172776	2.61635	-3.06451	2.11281	TBCEL	tubulin folding cofactor E like
203929_s_at	0.79	0.017282	2.61623	-3.06468	1.90125	MAPT	microtubule associated protein tau
211466_at	0.79	0.0173718	2.61378	-3.06814	2.62398	NFIB	nuclear factor I B
210925_at	0.79	0.0173899	2.61329	-3.06883	1.72271	CIITA	class II major histocompatibility complex transactivator
207582_at	0.79	0.0174303	2.61219	-3.07038	2.43968	PIN1P1	peptidylprolyl cis/trans isomerase, NIMA-interacting 1 pseudogene 1
210645_s_at	0.79	0.0174956	-2.61043	-3.07287	-1.63246	TTC3P1///TTC3	tetratricopeptide repeat domain 3 pseudogene 1///tetratricopeptide repeat domain 3
210802_s_at	0.79	0.0175279	-2.60956	-3.0741	-2.04556	DIMT1	DIM1 dimethyladenosine transferase 1 homolog
216156_at	0.79	0.0176222	2.60702	-3.07768	1.74044	RECK	reversion inducing cysteine rich protein with kazal motifs
220528_at	0.79	0.0176276	2.60688	-3.07789	1.81314	VNN3	vanin 3
211851_x_at	0.79	0.0176408	2.60652	-3.07839	2.03464	BRCA1	BRCA1, DNA repair associated
218359_at	0.79	0.0178166	2.60184	-3.085	2.14715	NRSN2	neurensin 2
205632_s_at	0.79	0.0178193	2.60177	-3.0851	2.18684	PIP5K1B	phosphatidylinositol-4-phosphate 5-kinase type 1 beta
201805_at	0.79	0.0178814	2.60012	-3.08742	1.69678	PRKAG1	protein kinase AMP-activated non-catalytic subunit gamma 1
219763_at	0.79	0.0178977	2.59969	-3.08803	2.00474	DENND1A	DENN domain containing 1A
217212_s_at	0.79	0.017949	2.59834	-3.08994	1.79572	IL9R	interleukin 9 receptor
203040_s_at	0.79	0.0179691	2.59781	-3.09069	1.76698	HMBS	hydroxymethylbilane synthase
210288_at	0.79	0.0179772	2.5976	-3.09099	1.74964	KLRG1	killer cell lectin like receptor G1
203574_at	0.79	0.0180765	-2.59499	-3.09466	-1.64399	NFIL3	nuclear factor, interleukin 3 regulated
212560_at	0.79	0.0182241	-2.59114	-3.10009	-1.78681	SORL1	sortilin related receptor 1
208816_x_at	0.79	0.0182389	2.59076	-3.10063	1.80793	ANXA2P2	annexin A2 pseudogene 2
219868_s_at	0.79	0.0183009	2.58915	-3.10289	2.09139	ANKFY1	ankyrin repeat and FYVE domain containing 1
218631_at	0.79	0.018313	2.58884	-3.10334	1.84797	AVPI1	arginine vasopressin induced 1
219160_s_at	0.79	0.0183504	2.58787	-3.10469	2.63802	PAPOLG	poly(A) polymerase gamma
220383_at	0.79	0.0184791	2.58457	-3.10936	1.80918	ABCG5	ATP binding cassette subfamily G member 5
205153_s_at	0.79	0.0184796	2.58455	-3.10937	2.02269	CD40	CD40 molecule
204122_at	0.79	0.0185183	-2.58356	-3.11077	-1.77637	TYROBP	TYRO protein tyrosine kinase binding protein
209622_at	0.79	0.0185258	2.58337	-3.11104	2.06051	STK16	serine/threonine kinase 16
206077_at	0.79	0.0185741	2.58214	-3.11278	2.01101	KEL	Kell blood group, metallo-endopeptidase
207605_x_at	0.79	0.0186035	2.58139	-3.11383	2.24125	ZNF117	zinc finger protein 117
210565_at	0.79	0.0187372	2.57799	-3.11861	1.69879	GCGR	glucagon receptor
210166_at	0.79	0.0187995	2.57642	-3.12082	1.60679	TLR5	toll like receptor 5
217041_at	0.79	0.0189036	2.5738	-3.12451	2.01884	NPTXR	neuronal pentraxin receptor
220603_s_at	0.79	0.0189159	2.57349	-3.12494	1.62703	MCTP2	multiple C2 and transmembrane domain containing 2
219881_s_at	0.79	0.0189268	2.57322	-3.12533	2.04252	CTC-338M12.4	uncharacterized LOC101928649
203265_s_at	0.79	0.0189295	-2.57315	-3.12542	-2.04362	MAP2K4	mitogen-activated protein kinase kinase 4
208802_at	0.79	0.0189376	-2.57295	-3.12571	-1.70781	SRP72	signal recognition particle 72
221796_at	0.79	0.0189504	2.57263	-3.12616	2.26497	NTRK2	neurotrophic receptor tyrosine kinase 2
205695_at	0.79	0.0189568	2.57247	-3.12638	1.84103	SDS	serine dehydratase
202638_s_at	0.79	0.0189665	2.57223	-3.12672	2.02533	ICAM1	intercellular adhesion molecule 1
216360_x_at	0.79	0.0192021	-2.56637	-3.13495	-2.14889	RRP12	ribosomal RNA processing 12 homolog
207397_s_at	0.79	0.019209	2.5662	-3.1352	2.08447	HOXD13	homeobox D13
222051_s_at	0.79	0.019226	2.56578	-3.13579	2.29922	E2F5	E2F transcription factor 5
212887_at	0.79	0.01927	-2.56469	-3.13731	-2.34605	SEC23A	Sec23 homolog A, coat complex II component
216727_at	0.79	0.0193271	2.56329	-3.13928	2.08827	STK38	serine/threonine kinase 38
214321_at	0.79	0.0193309	2.5632	-3.13941	2.00342	NOV	nephroblastoma overexpressed
211061_s_at	0.79	0.0194349	-2.56065	-3.14299	-1.72968	MGAT2	mannosyl (alpha-1,6-)-glycoprotein beta-1,2-N-acetylglucosaminyltransferase
214746_s_at	0.79	0.0195059	2.55892	-3.14543	1.70365	ZNF467	zinc finger protein 467
206291_at	0.79	0.0195732	2.55728	-3.14772	2.31956	NTS	neurotensin
210564_x_at	0.79	0.0195779	2.55717	-3.14788	1.938	CFLAR	CASP8 and FADD like apoptosis regulator
207761_s_at	0.79	0.0196331	-2.55583	-3.14976	-2.02146	METTL7A	methyltransferase like 7A
215916_at	0.79	0.019644	2.55557	-3.15013	1.86194	CHRNE	cholinergic receptor nicotinic epsilon subunit
209806_at	0.79	0.0196869	-2.55453	-3.15159	-2.17967	HIST1H2BK	histone cluster 1, H2bk
217262_s_at	0.79	0.019688	2.5545	-3.15162	1.88194	CELSR1	cadherin EGF LAG seven-pass G-type receptor 1
214568_at	0.79	0.0197256	2.5536	-3.15289	1.92075	TPSD1	tryptase delta 1
205600_x_at	0.79	0.0197323	2.55344	-3.15312	1.769	HOXB5	homeobox B5
212444_at	0.79	0.0197395	-2.55326	-3.15337	-1.74794	GPRC5A	G protein-coupled receptor class C group 5 member A
210235_s_at	0.79	0.0197518	2.55297	-3.15378	2.17989	PPFIA1	PTPRF interacting protein alpha 1
209402_s_at	0.79	0.0197867	-2.55213	-3.15496	-1.86407	SLC12A4	solute carrier family 12 member 4
210672_s_at	0.79	0.0199214	2.5489	-3.15948	1.94622	NPRL3	NPR3 like, GATOR1 complex subunit
217199_s_at	0.79	0.0199291	2.54872	-3.15974	1.81402	STAT2	signal transducer and activator of transcription 2
222191_s_at	0.79	0.0200242	2.54645	-3.16291	1.82412	B4GALT7	beta-1,4-galactosyltransferase 7
212159_x_at	0.79	0.0200268	-2.54639	-3.163	-2.03256	AP2A2	adaptor related protein complex 2 alpha 2 subunit
221760_at	0.79	0.0200604	-2.54559	-3.16412	-2.09009	MAN1A1	mannosidase alpha class 1A member 1
203408_s_at	0.79	0.0200751	-2.54525	-3.16461	-1.36663	SATB1	SATB homeobox 1
207640_x_at	0.79	0.020179	2.54279	-3.16805	1.78298	NTN3	netrin 3
220517_at	0.79	0.0202897	2.54019	-3.1717	2.09453	VPS13C	vacuolar protein sorting 13 homolog C
205742_at	0.79	0.0203363	2.53909	-3.17323	2.06812	TNNI3	troponin I3, cardiac type
203671_at	0.79	0.0204306	2.53689	-3.17631	1.66488	TPMT	thiopurine S-methyltransferase
210619_s_at	0.79	0.0204333	2.53683	-3.1764	1.82817	HYAL1	hyaluronoglucosaminidase 1
208605_s_at	0.79	0.0204509	2.53642	-3.17697	2.48958	NTRK1	neurotrophic receptor tyrosine kinase 1
220727_at	0.79	0.020528	2.53463	-3.17948	2.40594	KCNK10	potassium two pore domain channel subfamily K member 10
204926_at	0.79	0.0205414	-2.53432	-3.17992	-2.07389	INHBA	inhibin beta A subunit
206674_at	0.79	0.0206067	-2.5328	-3.18203	-1.73229	FLT3	fms related tyrosine kinase 3
33494_at	0.79	0.0206438	-2.53195	-3.18323	-1.78556	ETFDH	electron transfer flavoprotein dehydrogenase
204053_x_at	0.79	0.0206727	-2.53128	-3.18417	-1.80267	PTEN	phosphatase and tensin homolog
220388_at	0.79	0.0206926	2.53082	-3.18481	2.04759	FER1L4	fer-1 like family member 4, pseudogene
220511_s_at	0.79	0.0207116	2.53038	-3.18542	1.96425	DLC1	DLC1 Rho GTPase activating protein
39966_at	0.79	0.0208214	-2.52786	-3.18895	-1.704	CSPG5	chondroitin sulfate proteoglycan 5
219584_at	0.79	0.02088	2.52652	-3.19082	1.98069	PLA1A	phospholipase A1 member A
206115_at	0.79	0.0209041	-2.52597	-3.19159	-2.13644	EGR3	early growth response 3
207530_s_at	0.79	0.0209665	2.52455	-3.19358	2.00982	CDKN2B	cyclin dependent kinase inhibitor 2B
205007_s_at	0.79	0.0210662	2.52229	-3.19674	1.81829	CIB2	calcium and integrin binding family member 2
200695_at	0.79	0.0211375	-2.52068	-3.19899	-1.76781	PPP2R1A	protein phosphatase 2 scaffold subunit Aalpha
203017_s_at	0.79	0.0211433	2.52055	-3.19917	1.88856	SSX2IP	SSX family member 2 interacting protein
204872_at	0.79	0.0212121	-2.519	-3.20134	-2.558	TLE4	transducin like enhancer of split 4
212253_x_at	0.79	0.0212474	2.5182	-3.20245	2.25894	DST	dystonin
205757_at	0.79	0.0212567	2.518	-3.20274	1.86885	ENTPD5	ectonucleoside triphosphate diphosphohydrolase 5
219159_s_at	0.79	0.021271	2.51767	-3.20319	2.26678	SLAMF7	SLAM family member 7
219891_at	0.79	0.0212735	2.51762	-3.20327	1.87842	PGPEP1	pyroglutamyl-peptidase I
211355_x_at	0.79	0.0212881	2.51729	-3.20372	1.69733	LEPROT///LEPR	leptin receptor overlapping transcript///leptin receptor
206658_at	0.79	0.021371	2.51544	-3.20631	1.7709	UPK3B	uroplakin 3B
214265_at	0.79	0.0213892	2.51503	-3.20688	2.31862	ITGA8	integrin subunit alpha 8
215735_s_at	0.79	0.0213986	2.51482	-3.20717	2.31303	TSC2	tuberous sclerosis 2
203485_at	0.79	0.0214115	2.51453	-3.20757	1.89108	RTN1	reticulon 1
207570_at	0.79	0.0214179	2.51439	-3.20777	2.07837	SHOX	short stature homeobox
219516_at	0.79	0.0214238	-2.51426	-3.20796	-1.81482	TRPV4	transient receptor potential cation channel subfamily V member 4
1320_at	0.79	0.0214725	2.51317	-3.20947	1.96839	PTPN21	protein tyrosine phosphatase, non-receptor type 21
220389_at	0.79	0.0214881	2.51283	-3.20996	2.18898	CCDC81	coiled-coil domain containing 81
218591_s_at	0.79	0.021514	2.51225	-3.21076	2.06363	NOL10	nucleolar protein 10
210045_at	0.79	0.0215177	2.51217	-3.21087	2.12541	IDH2	isocitrate dehydrogenase (NADP(+)) 2, mitochondrial
203876_s_at	0.79	0.0215262	2.51198	-3.21114	2.23722	MMP11	matrix metallopeptidase 11
217272_s_at	0.79	0.0215773	2.51085	-3.21272	2.35771	SERPINB13	serpin family B member 13
216834_at	0.79	0.0216138	-2.51004	-3.21384	-2.37545	RGS1	regulator of G-protein signaling 1
210718_s_at	0.79	0.0217228	2.50764	-3.21719	2.1804	ARL17B///ARL17A	ADP ribosylation factor like GTPase 17B///ADP ribosylation factor like GTPase 17A
211640_x_at	0.79	0.0217469	2.50711	-3.21793	1.89055	IGHM///IGHG1	immunoglobulin heavy constant mu///immunoglobulin heavy constant gamma 1 (G1m marker)
206670_s_at	0.79	0.0218077	2.50577	-3.21979	2.15755	GAD1	glutamate decarboxylase 1
218937_at	0.79	0.021846	2.50493	-3.22096	1.48741	ZSCAN32	zinc finger and SCAN domain containing 32
215480_at	0.79	0.0218469	2.50491	-3.22099	2.31546	KIAA0509	uncharacterized LOC57242
204339_s_at	0.79	0.0218595	2.50464	-3.22137	1.95463	RGS4	regulator of G-protein signaling 4
207775_at	0.79	0.0219493	2.50268	-3.22411	1.63997	MGC4859	uncharacterized LOC79150
206536_s_at	0.79	0.0219627	2.50239	-3.22452	2.05428	XIAP	X-linked inhibitor of apoptosis
200613_at	0.79	0.0219866	-2.50187	-3.22524	-1.67236	AP2M1	adaptor related protein complex 2 mu 1 subunit
204622_x_at	0.79	0.0220369	-2.50077	-3.22676	-1.97425	NR4A2	nuclear receptor subfamily 4 group A member 2
217361_at	0.79	0.022092	2.49958	-3.22843	2.16459	PRKAR1AP1	protein kinase cAMP-dependent type I regulatory subunit alpha pseudogene 1
210948_s_at	0.79	0.0221023	2.49936	-3.22874	1.79116	LEF1	lymphoid enhancer binding factor 1
201334_s_at	0.79	0.0221044	-2.49931	-3.2288	-1.5953	ARHGEF12	Rho guanine nucleotide exchange factor 12
205805_s_at	0.79	0.0221051	2.4993	-3.22882	1.66925	ROR1	receptor tyrosine kinase like orphan receptor 1
207312_at	0.79	0.0221169	2.49904	-3.22918	1.85582	PHKG1	phosphorylase kinase catalytic subunit gamma 1
213908_at	0.79	0.0221298	2.49876	-3.22957	1.43653	WHAMMP2///WHAMMP3	WAS protein homolog associated with actin, golgi membranes and microtubules pseudogene 2///WAS protein homolog associated with actin, golgi membranes and microtubules pseudogene 3
212343_at	0.79	0.0221748	2.49779	-3.23092	1.81911	YIPF6	Yip1 domain family member 6
201186_at	0.79	0.022203	2.49718	-3.23177	1.80759	LRPAP1	LDL receptor related protein associated protein 1
203446_s_at	0.79	0.0222756	2.49562	-3.23394	2.00876	OCRL	OCRL, inositol polyphosphate-5-phosphatase
222143_s_at	0.79	0.0222987	-2.49512	-3.23463	-1.86039	MTMR14	myotubularin related protein 14
202768_at	0.79	0.0223152	-2.49477	-3.23513	-2.45866	FOSB	FosB proto-oncogene, AP-1 transcription factor subunit
220908_at	0.79	0.0223634	2.49374	-3.23656	1.99138	CCDC33	coiled-coil domain containing 33
206844_at	0.79	0.0223891	2.49319	-3.23733	2.2888	FBP2	fructose-bisphosphatase 2
210435_at	0.79	0.022522	-2.49035	-3.24127	-2.3306	ARL17B///ARL17A	ADP ribosylation factor like GTPase 17B///ADP ribosylation factor like GTPase 17A
208697_s_at	0.79	0.0225227	-2.49034	-3.24129	-1.6134	EIF3E	eukaryotic translation initiation factor 3 subunit E
205317_s_at	0.79	0.0225432	2.4899	-3.2419	1.50444	SLC15A2	solute carrier family 15 member 2
211631_x_at	0.79	0.0225904	2.4889	-3.2433	1.564	B4GALT1	beta-1,4-galactosyltransferase 1
222351_at	0.79	0.0225965	2.48877	-3.24347	2.04148	PPP2R1B	protein phosphatase 2 scaffold subunit Abeta
221969_at	0.79	0.0226128	-2.48843	-3.24395	-1.77208	PAX5	paired box 5
218494_s_at	0.79	0.0226947	2.4867	-3.24636	1.9639	SLC2A4RG	SLC2A4 regulator
220751_s_at	0.79	0.0227611	2.48529	-3.24831	2.04508	FAXDC2	fatty acid hydroxylase domain containing 2
204528_s_at	0.79	0.0227654	-2.48521	-3.24843	-1.49629	NAP1L1	nucleosome assembly protein 1 like 1
222263_at	0.79	0.0227978	2.48452	-3.24938	2.24751	SLC35E1	solute carrier family 35 member E1
207291_at	0.79	0.0228168	2.48412	-3.24994	2.13151	PRRG4	proline rich and Gla domain 4
216296_at	0.79	0.0229363	2.48162	-3.25342	1.96231	CLTA	clathrin light chain A
217909_s_at	0.79	0.0229451	-2.48144	-3.25367	-1.82217	MLX	MLX, MAX dimerization protein
220102_at	0.79	0.0230205	2.47986	-3.25586	2.08115	FOXL2	forkhead box L2
216871_at	0.79	0.0230435	2.47938	-3.25652	2.34129	ZDHHC17	zinc finger DHHC-type containing 17
212521_s_at	0.79	0.0230518	2.47921	-3.25677	1.72806	PDE8A	phosphodiesterase 8A
216719_s_at	0.79	0.0230536	2.47917	-3.25682	1.61658	RAB11FIP4	RAB11 family interacting protein 4
202839_s_at	0.79	0.0231062	2.47808	-3.25834	2.18401	NDUFB7	NADH:ubiquinone oxidoreductase subunit B7
205419_at	0.79	0.0231289	-2.47761	-3.25899	-1.68127	GPR183	G protein-coupled receptor 183
220457_at	0.79	0.0231351	2.47748	-3.25917	1.96513	SAMD4B	sterile alpha motif domain containing 4B
216533_at	0.79	0.0232453	2.4752	-3.26234	2.5102	PCCA	propionyl-CoA carboxylase alpha subunit
215255_at	0.79	0.0232617	2.47486	-3.2628	1.67116	IGSF9B	immunoglobulin superfamily member 9B
200747_s_at	0.79	0.0232708	-2.47468	-3.26307	-1.70996	NUMA1	nuclear mitotic apparatus protein 1
206018_at	0.79	0.0233484	2.47308	-3.26528	1.93402	FOXG1	forkhead box G1
203723_at	0.79	0.0234008	-2.472	-3.26677	-1.76476	ITPKB	inositol-trisphosphate 3-kinase B
201776_s_at	0.79	0.023421	-2.47159	-3.26735	-1.51174	EFCAB14	EF-hand calcium binding domain 14
210809_s_at	0.79	0.0234492	2.47101	-3.26815	1.81828	POSTN	periostin
201860_s_at	0.79	0.0234876	-2.47023	-3.26924	-1.79888	PLAT	plasminogen activator, tissue type
212848_s_at	0.79	0.0234894	2.47019	-3.26929	1.86992	C9orf3	chromosome 9 open reading frame 3
206700_s_at	0.79	0.0235487	-2.46898	-3.27097	-2.41052	KDM5D	lysine demethylase 5D
205464_at	0.79	0.0235709	2.46852	-3.2716	2.12995	SCNN1B	sodium channel epithelial 1 beta subunit
210465_s_at	0.79	0.0235738	2.46847	-3.27168	1.58904	SNAPC3	small nuclear RNA activating complex polypeptide 3
204359_at	0.79	0.0235937	2.46806	-3.27224	2.11247	LOC100506718///FLRT2	uncharacterized LOC100506718///fibronectin leucine rich transmembrane protein 2
201909_at	0.79	0.0236258	-2.46741	-3.27315	-1.89649	RPS4Y1	ribosomal protein S4, Y-linked 1
200897_s_at	0.79	0.0236426	-2.46707	-3.27362	-2.09188	PALLD	palladin, cytoskeletal associated protein
218299_at	0.79	0.0236579	2.46675	-3.27406	1.6859	C11orf24	chromosome 11 open reading frame 24
207410_s_at	0.79	0.0236655	2.4666	-3.27427	2.19354	TLX2	T-cell leukemia homeobox 2
221908_at	0.79	0.0237335	2.46522	-3.27618	1.61663	RNFT2	ring finger protein, transmembrane 2
213354_s_at	0.79	0.0237442	2.46501	-3.27648	2.38396	NR2F6	nuclear receptor subfamily 2 group F member 6
205679_x_at	0.79	0.023748	2.46493	-3.27659	1.91716	ACAN	aggrecan
214248_s_at	0.79	0.0237936	2.46401	-3.27786	2.23751	TRIM2	tripartite motif containing 2
210387_at	0.79	0.023797	-2.46394	-3.27796	-1.70739	HIST1H2BJ///HIST1H2BG	histone cluster 1, H2bj///histone cluster 1, H2bg
215214_at	0.79	0.0238113	2.46365	-3.27836	2.10238	IGLC1	immunoglobulin lambda constant 1
205531_s_at	0.79	0.0238284	2.46331	-3.27884	1.6793	GLS2	glutaminase 2
207899_at	0.79	0.0238434	2.463	-3.27926	1.96756	GIP	gastric inhibitory polypeptide
212501_at	0.79	0.0239074	-2.46171	-3.28104	-2.07721	CEBPB	CCAAT/enhancer binding protein beta
214066_x_at	0.79	0.0239574	2.46071	-3.28243	1.54199	NPR2	natriuretic peptide receptor 2
203189_s_at	0.79	0.0239681	2.4605	-3.28273	1.8219	MIR7113///MIR4691///NDUFS8	microRNA 7113///microRNA 4691///NADH:ubiquinone oxidoreductase core subunit S8
208593_x_at	0.79	0.0240214	2.45943	-3.28421	1.76668	CRHR1	corticotropin releasing hormone receptor 1
214903_at	0.79	0.0240973	2.45791	-3.28631	2.00942	SYT2	synaptotagmin 2
205658_s_at	0.79	0.0241716	2.45643	-3.28836	2.18357	SNAPC4	small nuclear RNA activating complex polypeptide 4
216279_at	0.79	0.0241839	2.45619	-3.2887	2.39168	ZNF460	zinc finger protein 460
204320_at	0.79	0.024192	2.45603	-3.28892	2.10008	COL11A1	collagen type XI alpha 1 chain
211534_x_at	0.79	0.0242055	2.45576	-3.28929	1.97428	PTPRN2	protein tyrosine phosphatase, receptor type N2
208175_s_at	0.79	0.0242288	2.45529	-3.28993	2.15803	DMP1	dentin matrix acidic phosphoprotein 1
210020_x_at	0.79	0.0242871	2.45414	-3.29154	2.26012	CALML3	calmodulin like 3
204971_at	0.79	0.0243659	-2.45258	-3.29369	-2.33012	CSTA	cystatin A
207720_at	0.79	0.0243884	2.45214	-3.29431	1.75517	LOR	loricrin
203623_at	0.79	0.0244155	2.4516	-3.29505	2.25028	PLXNA3	plexin A3
206935_at	0.79	0.0244625	2.45068	-3.29633	2.17954	PCDH8	protocadherin 8
204384_at	0.79	0.0244883	2.45017	-3.29703	2.13566	GOLGA2	golgin A2
208346_at	0.79	0.024561	2.44874	-3.299	2.06094	PPBPP2	pro-platelet basic protein pseudogene 2
209294_x_at	0.79	0.0246076	2.44783	-3.30027	1.71355	TNFRSF10B	TNF receptor superfamily member 10b
213309_at	0.79	0.0246144	-2.4477	-3.30045	-2.06529	PLCL2	phospholipase C like 2
217607_x_at	0.79	0.0246613	2.44678	-3.30172	1.79212	EIF4G2	eukaryotic translation initiation factor 4 gamma 2
216082_at	0.79	0.0247136	2.44576	-3.30313	2.03696	NEU3	neuraminidase 3
220433_at	0.79	0.0247336	2.44537	-3.30367	2.03257	PRRG3	proline rich and Gla domain 3
204063_s_at	0.79	0.0247514	2.44502	-3.30414	2.26038	ULK2	unc-51 like autophagy activating kinase 2
221507_at	0.79	0.0247677	2.44471	-3.30458	1.80476	TNPO2	transportin 2
204397_at	0.79	0.0247687	2.44469	-3.30461	1.97513	EML2	echinoderm microtubule associated protein like 2
209235_at	0.79	0.0247845	2.44438	-3.30503	1.71394	CLCN7	chloride voltage-gated channel 7
215423_at	0.79	0.0247938	2.4442	-3.30528	2.06251	2018-03-06	membrane associated ring-CH-type finger 6
221723_s_at	0.79	0.0248083	2.44392	-3.30567	2.05429	SLC4A5	solute carrier family 4 member 5
219929_s_at	0.79	0.0248659	-2.4428	-3.30722	-1.55366	ZFYVE21	zinc finger FYVE-type containing 21
206455_s_at	0.79	0.0249446	2.44128	-3.30932	1.81455	RHO	rhodopsin
221733_s_at	0.79	0.0250964	2.43835	-3.31336	2.02098	GPATCH4	G-patch domain containing 4
205523_at	0.79	0.025234	2.43572	-3.317	2.3663	HAPLN1	hyaluronan and proteoglycan link protein 1
201469_s_at	0.79	0.0252591	2.43524	-3.31766	1.73722	SHC1	SHC adaptor protein 1
211265_at	0.79	0.0253346	2.4338	-3.31965	2.15925	PTGER3	prostaglandin E receptor 3
201230_s_at	0.79	0.025485	-2.43094	-3.32359	-1.58207	ARIH2	ariadne RBR E3 ubiquitin protein ligase 2
208121_s_at	0.79	0.0255492	2.42973	-3.32526	2.31072	PTPRO	protein tyrosine phosphatase, receptor type O
217741_s_at	0.79	0.0255503	-2.42971	-3.32529	-1.65205	ZFAND5	zinc finger AN1-type containing 5
206106_at	0.79	0.0256359	2.42809	-3.32752	1.79126	MAPK12	mitogen-activated protein kinase 12
211531_x_at	0.79	0.0256882	2.42711	-3.32887	1.65729	PRB1	proline rich protein BstNI subfamily 1
210214_s_at	0.79	0.0257317	2.42629	-3.33	2.1833	BMPR2	bone morphogenetic protein receptor type 2
205689_at	0.79	0.0258179	2.42468	-3.33222	1.71126	PCNX2	pecanex homolog 2 (Drosophila)
212256_at	0.79	0.0258472	2.42413	-3.33298	1.7929	GALNT10	polypeptide N-acetylgalactosaminyltransferase 10
220212_s_at	0.79	0.0258488	-2.4241	-3.33302	-1.66566	THADA	THADA, armadillo repeat containing
213305_s_at	0.79	0.0258654	-2.42379	-3.33345	-1.79797	PPP2R5C	protein phosphatase 2 regulatory subunit B'gamma
221773_at	0.79	0.0258921	-2.42329	-3.33414	-2.23754	ELK3	ELK3, ETS transcription factor
213624_at	0.79	0.0259009	2.42313	-3.33436	2.09018	SMPDL3A	sphingomyelin phosphodiesterase acid like 3A
214085_x_at	0.79	0.0259095	-2.42297	-3.33458	-2.09341	GLIPR1	GLI pathogenesis related 1
214792_x_at	0.79	0.0259183	2.4228	-3.33481	1.84941	VAMP2	vesicle associated membrane protein 2
204541_at	0.79	0.0259491	2.42223	-3.3356	1.92978	SEC14L2	SEC14 like lipid binding 2
206034_at	0.79	0.0259704	2.42183	-3.33614	2.10732	SERPINB8	serpin family B member 8
219969_at	0.79	0.026035	2.42063	-3.3378	1.80737	TXLNG	taxilin gamma
216055_at	0.79	0.0261976	2.41762	-3.34194	2.0747	PDGFB	platelet derived growth factor subunit B
208078_s_at	0.79	0.0262765	-2.41617	-3.34394	-2.08962	SIK1	salt inducible kinase 1
220271_x_at	0.79	0.0262807	2.41609	-3.34405	1.98419	EFCAB6	EF-hand calcium binding domain 6
207103_at	0.79	0.0262897	2.41593	-3.34428	1.75121	KCND2	potassium voltage-gated channel subfamily D member 2
219645_at	0.79	0.0263069	2.41561	-3.34471	2.15844	CASQ1	calsequestrin 1
202366_at	0.79	0.0263219	2.41533	-3.34509	1.84342	ACADS	acyl-CoA dehydrogenase, C-2 to C-3 short chain
208655_at	0.79	0.0263221	-2.41533	-3.3451	-1.52036	CCNI	cyclin I
219727_at	0.79	0.0263426	2.41495	-3.34561	2.44379	DUOX2	dual oxidase 2
220118_at	0.79	0.0264627	2.41275	-3.34864	1.50786	ZBTB32	zinc finger and BTB domain containing 32
210219_at	0.79	0.026473	-2.41256	-3.3489	-2.05881	SP100	SP100 nuclear antigen
206614_at	0.79	0.0265111	2.41187	-3.34986	1.77705	GDF5	growth differentiation factor 5
203342_at	0.79	0.0265472	2.41121	-3.35076	2.02984	TIMM17B	translocase of inner mitochondrial membrane 17 homolog B (yeast)
203563_at	0.79	0.0265592	2.41099	-3.35106	1.94878	AFAP1	actin filament associated protein 1
207626_s_at	0.79	0.0265816	2.41059	-3.35162	1.9384	SLC7A2	solute carrier family 7 member 2
214503_x_at	0.79	0.0266861	2.40869	-3.35423	1.78933	GPR135	G protein-coupled receptor 135
220617_s_at	0.79	0.0267039	-2.40836	-3.35468	-1.66937	ZNF532	zinc finger protein 532
219194_at	0.79	0.0267582	2.40738	-3.35603	1.75238	SEMA4G	semaphorin 4G
205351_at	0.79	0.0268119	2.40641	-3.35736	1.93099	GGCX	gamma-glutamyl carboxylase
216257_at	0.79	0.0268783	2.40521	-3.35901	1.88999	SERPINB13	serpin family B member 13
211597_s_at	0.79	0.026889	-2.40502	-3.35927	-2.42957	HOPX	HOP homeobox
202645_s_at	0.79	0.0269046	2.40474	-3.35966	1.60995	MEN1	menin 1
200032_s_at	0.79	0.0269046	-2.40474	-3.35966	-1.40054	RPL9	ribosomal protein L9
218847_at	0.79	0.0269169	-2.40452	-3.35996	-1.51911	IGF2BP2	insulin like growth factor 2 mRNA binding protein 2
221179_at	0.79	0.0269628	2.40369	-3.36109	2.0888	PRORY	proline rich, Y-linked
215119_at	0.79	0.0269773	2.40343	-3.36145	1.82529	MYO16	myosin XVI
211703_s_at	0.79	0.0270221	-2.40263	-3.36256	-2.0837	TM2D1	TM2 domain containing 1
207255_at	0.79	0.0270475	2.40217	-3.36318	1.5788	LEPROT///LEPR	leptin receptor overlapping transcript///leptin receptor
202708_s_at	0.79	0.027071	-2.40175	-3.36376	-1.95469	HIST2H2BE	histone cluster 2, H2be
211580_s_at	0.79	0.0272508	2.39854	-3.36816	2.14335	PIK3R3	phosphoinositide-3-kinase regulatory subunit 3
201944_at	0.79	0.0272872	-2.3979	-3.36905	-1.91775	HEXB	hexosaminidase subunit beta
221284_s_at	0.79	0.0273309	-2.39712	-3.37012	-1.51547	SRC	SRC proto-oncogene, non-receptor tyrosine kinase
207235_s_at	0.79	0.0273579	2.39664	-3.37077	1.76019	GRM5	glutamate metabotropic receptor 5
207579_at	0.79	0.027385	2.39616	-3.37143	2.27513	MAGEB3	MAGE family member B3
212662_at	0.79	0.0274422	2.39515	-3.37282	1.6562	PVR	poliovirus receptor
216750_at	0.79	0.0274632	2.39478	-3.37333	1.86953	APBB2	amyloid beta precursor protein binding family B member 2
204532_x_at	0.79	0.0275477	2.39329	-3.37537	1.82496	UGT1A1///UGT1A4///UGT1A9///UGT1A6///UGT1A8///UGT1A10	UDP glucuronosyltransferase family 1 member A1///UDP glucuronosyltransferase family 1 member A4///UDP glucuronosyltransferase family 1 member A9///UDP glucuronosyltransferase family 1 member A6///UDP glucuronosyltransferase family 1 member A8///UDP glucuronosyltransferase family 1 member A10
213377_x_at	0.79	0.027566	-2.39297	-3.37581	-1.4791	RPS12	ribosomal protein S12
219650_at	0.79	0.0276082	-2.39223	-3.37683	-1.76777	ERCC6L	ERCC excision repair 6 like, spindle assembly checkpoint helicase
214178_s_at	0.79	0.0276685	2.39117	-3.37828	1.85453	SOX2	SRY-box 2
201496_x_at	0.79	0.0276747	2.39106	-3.37843	2.22518	MYH11	myosin heavy chain 11
216504_s_at	0.79	0.0277041	2.39054	-3.37913	2.17391	SLC39A8	solute carrier family 39 member 8
204426_at	0.79	0.027794	-2.38897	-3.38129	-1.89395	TMED2	transmembrane p24 trafficking protein 2
219326_s_at	0.79	0.0279405	-2.38642	-3.38478	-1.85984	B3GNT2	UDP-GlcNAc:betaGal beta-1,3-N-acetylglucosaminyltransferase 2
209072_at	0.79	0.0279454	2.38634	-3.3849	1.95372	MBP	myelin basic protein
208935_s_at	0.79	0.0279536	-2.38619	-3.3851	-1.7114	LGALS8	galectin 8
211680_at	0.79	0.0279652	2.38599	-3.38537	2.09286	PDLIM5	PDZ and LIM domain 5
217768_at	0.79	0.0279677	-2.38595	-3.38543	-1.40417	C14orf166	chromosome 14 open reading frame 166
202148_s_at	0.79	0.0280229	2.38499	-3.38674	1.78698	PYCR1	pyrroline-5-carboxylate reductase 1
203143_s_at	0.79	0.0280439	2.38463	-3.38724	1.90528	KIAA0040	KIAA0040
204400_at	0.79	0.028076	2.38407	-3.388	2.08518	EFS	embryonal Fyn-associated substrate
214327_x_at	0.79	0.0281135	-2.38342	-3.38889	-1.54007	LOC101928826///TPT1	uncharacterized LOC101928826///tumor protein, translationally-controlled 1
206862_at	0.79	0.0281225	2.38327	-3.3891	2.15123	ZNF254	zinc finger protein 254
207088_s_at	0.79	0.0281421	2.38293	-3.38957	1.84697	SLC25A11	solute carrier family 25 member 11
201665_x_at	0.79	0.0281627	-2.38257	-3.39005	-1.36267	RPS17	ribosomal protein S17
209333_at	0.79	0.0282846	2.38048	-3.39292	1.6714	ULK1	unc-51 like autophagy activating kinase 1
219906_at	0.79	0.0283039	2.38014	-3.39338	1.89672	EBLN2	endogenous Bornavirus-like nucleoprotein 2
221233_s_at	0.79	0.0283569	2.37924	-3.39462	2.33751	FAM135A	family with sequence similarity 135 member A
222044_at	0.79	0.0283668	-2.37907	-3.39485	-1.44731	LOC643549///PCIF1	uncharacterized LOC643549///PDX1 C-terminal inhibiting factor 1
222367_at	0.79	0.0284022	2.37846	-3.39568	1.87509	WHAMMP2///WHAMMP3	WAS protein homolog associated with actin, golgi membranes and microtubules pseudogene 2///WAS protein homolog associated with actin, golgi membranes and microtubules pseudogene 3
207713_s_at	0.79	0.0284216	2.37813	-3.39613	1.72609	RBCK1	RANBP2-type and C3HC4-type zinc finger containing 1
208304_at	0.79	0.0285159	2.37652	-3.39834	1.9	CCR3	C-C motif chemokine receptor 3
202694_at	0.79	0.0285316	2.37625	-3.3987	2.17011	STK17A	serine/threonine kinase 17a
209386_at	0.79	0.0285382	2.37614	-3.39886	2.15361	TM4SF1	transmembrane 4 L six family member 1
40640_at	0.79	0.0285747	2.37552	-3.39971	1.63598	NCAPH2	non-SMC condensin II complex subunit H2
216340_s_at	0.79	0.0286482	2.37427	-3.40141	1.74625	CYP2A7P1	cytochrome P450 family 2 subfamily A member 7 pseudogene 1
207738_s_at	0.79	0.0286604	-2.37406	-3.4017	-1.86018	NCKAP1	NCK associated protein 1
206019_at	0.79	0.0286774	2.37377	-3.40209	1.93063	RBM19	RNA binding motif protein 19
217783_s_at	0.79	0.0287055	-2.3733	-3.40274	-1.56857	YPEL5	yippee like 5
213127_s_at	0.79	0.0287321	2.37285	-3.40336	1.68541	MED8	mediator complex subunit 8
206814_at	0.79	0.0287653	2.37228	-3.40413	2.04866	NGF	nerve growth factor
203236_s_at	0.79	0.0287946	2.37179	-3.4048	1.55487	LGALS9	galectin 9
202704_at	0.79	0.0288415	-2.371	-3.40588	-2.03393	TOB1	transducer of ERBB2, 1
213052_at	0.79	0.0288819	-2.37032	-3.40681	-1.5476	PRKAR2A	protein kinase cAMP-dependent type II regulatory subunit alpha
201534_s_at	0.79	0.0289442	-2.36927	-3.40825	-2.03789	UBL3	ubiquitin like 3
210634_at	0.79	0.0289565	2.36906	-3.40853	1.88012	KLHL20	kelch like family member 20
218951_s_at	0.79	0.0290159	2.36806	-3.40989	1.40066	PLCXD1	phosphatidylinositol specific phospholipase C X domain containing 1
213962_s_at	0.79	0.0290994	2.36666	-3.4118	1.83286	ANKLE2	ankyrin repeat and LEM domain containing 2
208316_s_at	0.79	0.0291293	2.36617	-3.41248	1.99071	OCRL	OCRL, inositol polyphosphate-5-phosphatase
201408_at	0.79	0.0291371	-2.36604	-3.41266	-1.87964	PPP1CB	protein phosphatase 1 catalytic subunit beta
212144_at	0.79	0.0291419	-2.36595	-3.41277	-1.47273	SUN2	Sad1 and UNC84 domain containing 2
202009_at	0.79	0.0291567	2.36571	-3.41311	1.39186	TWF2	twinfilin actin binding protein 2
202435_s_at	0.79	0.029304	2.36325	-3.41646	1.44655	CYP1B1	cytochrome P450 family 1 subfamily B member 1
213926_s_at	0.79	0.0294014	2.36164	-3.41866	1.93948	AGFG1	ArfGAP with FG repeats 1
203789_s_at	0.79	0.0294508	-2.36082	-3.41978	-2.23632	SEMA3C	semaphorin 3C
220509_at	0.79	0.0294541	2.36076	-3.41985	2.0373	RBM26	RNA binding motif protein 26
209118_s_at	0.79	0.0294573	-2.36071	-3.41992	-1.54731	TUBA1A	tubulin alpha 1a
205854_at	0.79	0.0295014	2.35998	-3.42092	1.45482	TULP3	tubby like protein 3
216044_x_at	0.79	0.029609	2.35821	-3.42334	2.09181	FAM69A	family with sequence similarity 69 member A
219553_at	0.79	0.0296103	-2.35819	-3.42337	-2.0131	NME7	NME/NM23 family member 7
208252_s_at	0.79	0.0296321	2.35783	-3.42385	1.66982	CHST3	carbohydrate sulfotransferase 3
207334_s_at	0.79	0.0296803	2.35704	-3.42493	1.62166	TGFBR2	transforming growth factor beta receptor 2
205344_at	0.79	0.0297513	2.35587	-3.42652	1.90108	CSPG5	chondroitin sulfate proteoglycan 5
200956_s_at	0.79	0.0297647	2.35565	-3.42682	1.36304	SSRP1	structure specific recognition protein 1
204624_at	0.79	0.0297813	2.35538	-3.42719	1.35426	ATP7B	ATPase copper transporting beta
213029_at	0.79	0.02979	2.35524	-3.42738	1.61109	NFIB	nuclear factor I B
212443_at	0.79	0.0298672	2.35397	-3.42911	1.82208	NBEAL2	neurobeachin like 2
213072_at	0.79	0.0298987	2.35346	-3.4298	1.77448	CYHR1	cysteine and histidine rich 1
64942_at	0.79	0.0299658	2.35237	-3.43129	1.86985	GPR153	G protein-coupled receptor 153
217457_s_at	0.79	0.0300639	2.35077	-3.43346	1.6428	RAP1GDS1	Rap1 GTPase-GDP dissociation stimulator 1
208283_at	0.79	0.0300948	2.35027	-3.43415	1.58008	GAGE1	G antigen 1
219295_s_at	0.79	0.0301112	2.35001	-3.43451	1.75693	PCOLCE2	procollagen C-endopeptidase enhancer 2
204241_at	0.79	0.0302028	2.34852	-3.43653	1.75337	ACOX3	acyl-CoA oxidase 3, pristanoyl
213217_at	0.79	0.0302098	2.34841	-3.43668	1.66367	ADCY2	adenylate cyclase 2
221707_s_at	0.79	0.0302379	2.34796	-3.4373	1.57181	VPS53	VPS53, GARP complex subunit
214164_x_at	0.79	0.0303297	2.34648	-3.43931	1.73324	CA12	carbonic anhydrase 12
208032_s_at	0.79	0.0303459	2.34622	-3.43967	1.93281	GRIA3	glutamate ionotropic receptor AMPA type subunit 3
204035_at	0.79	0.0303583	2.34602	-3.43994	1.97855	SCG2	secretogranin II
205466_s_at	0.79	0.0303726	-2.34579	-3.44025	-1.77494	HS3ST1	heparan sulfate-glucosamine 3-sulfotransferase 1
203075_at	0.79	0.0304024	-2.34531	-3.4409	-1.62184	SMAD2	SMAD family member 2
221177_at	0.79	0.0304668	2.34428	-3.44231	1.71967	MIA2	melanoma inhibitory activity 2
206801_at	0.79	0.0304701	2.34422	-3.44238	1.92936	NPPB	natriuretic peptide B
215537_x_at	0.79	0.0305045	2.34367	-3.44313	1.56509	DDAH2	dimethylarginine dimethylaminohydrolase 2
220054_at	0.79	0.030505	2.34366	-3.44314	1.64955	IL23A	interleukin 23 subunit alpha
216809_at	0.79	0.0305265	2.34332	-3.44361	1.68864	CYLC1	cylicin 1
214609_at	0.79	0.0305788	-2.34248	-3.44474	-1.90149	PHOX2A	paired like homeobox 2a
216333_x_at	0.79	0.0306037	2.34209	-3.44528	1.62986	TNXB///TNXA	tenascin XB///tenascin XA (pseudogene)
208459_s_at	0.79	0.0306056	-2.34205	-3.44533	-2.00595	XPO7	exportin 7
220051_at	0.79	0.0306869	2.34076	-3.44709	1.77333	PRSS21	protease, serine 21
220240_s_at	0.79	0.0307043	-2.34048	-3.44746	-1.84891	TMCO3	transmembrane and coiled-coil domains 3
219242_at	0.79	0.0307294	-2.34008	-3.44801	-1.90963	CEP63	centrosomal protein 63
220281_at	0.79	0.0307543	2.33969	-3.44854	2.16848	SLC12A1	solute carrier family 12 member 1
211516_at	0.79	0.0308333	2.33843	-3.45025	2.00494	IL5RA	interleukin 5 receptor subunit alpha
206631_at	0.79	0.0308451	-2.33825	-3.4505	-1.63346	PTGER2	prostaglandin E receptor 2
221983_at	0.79	0.0309854	-2.33603	-3.45351	-1.57798	FAM134A	family with sequence similarity 134 member A
217511_at	0.79	0.0310193	2.33549	-3.45424	1.6877	KAZALD1	Kazal type serine peptidase inhibitor domain 1
206363_at	0.79	0.0310358	2.33523	-3.45459	1.8191	MAF	MAF bZIP transcription factor
207104_x_at	0.79	0.0310463	2.33507	-3.45482	1.69739	LILRB1	leukocyte immunoglobulin like receptor B1
220145_at	0.79	0.0311659	-2.33319	-3.45737	-1.94445	MAP9	microtubule associated protein 9
222025_s_at	0.79	0.0311759	2.33303	-3.45758	1.80942	OPLAH	5-oxoprolinase (ATP-hydrolysing)
201384_s_at	0.79	0.0312064	-2.33255	-3.45823	-1.80034	NBR1	NBR1, autophagy cargo receptor
204011_at	0.79	0.0312184	-2.33236	-3.45849	-1.67168	SPRY2	sprouty RTK signaling antagonist 2
209831_x_at	0.79	0.0312236	2.33228	-3.4586	1.6125	DNASE2	deoxyribonuclease 2, lysosomal
209530_at	0.79	0.0312407	2.33201	-3.45896	1.92307	CACNB3	calcium voltage-gated channel auxiliary subunit beta 3
220340_at	0.79	0.0313085	2.33095	-3.4604	1.75536	GREB1L	growth regulation by estrogen in breast cancer 1 like
218939_at	0.79	0.031346	2.33037	-3.4612	1.7717	LETM1	leucine zipper and EF-hand containing transmembrane protein 1
203130_s_at	0.79	0.0313605	2.33014	-3.4615	1.80292	KIF5C	kinesin family member 5C
215680_at	0.79	0.0314382	-2.32893	-3.46315	-2.01834	KIAA1654	KIAA1654 protein
216245_at	0.79	0.0314928	2.32808	-3.4643	1.93849	IL1RN	interleukin 1 receptor antagonist
214290_s_at	0.79	0.0315105	-2.32781	-3.46467	-1.48156	HIST2H2AA4///HIST2H2AA3	histone cluster 2, H2aa4///histone cluster 2, H2aa3
221757_at	0.79	0.0315893	2.32658	-3.46633	1.87641	PIK3IP1	phosphoinositide-3-kinase interacting protein 1
217859_s_at	0.79	0.0315981	-2.32645	-3.46651	-1.75358	SLC39A9	solute carrier family 39 member 9
209262_s_at	0.79	0.0316086	2.32628	-3.46674	1.75786	NR2F6	nuclear receptor subfamily 2 group F member 6
217096_at	0.79	0.0316622	2.32545	-3.46786	1.99013	PCLO	piccolo presynaptic cytomatrix protein
207066_at	0.79	0.0318	2.32333	-3.47074	2.10821	HRC	histidine rich calcium binding protein
209642_at	0.79	0.0318033	2.32328	-3.47081	2.03262	BUB1	BUB1 mitotic checkpoint serine/threonine kinase
217356_s_at	0.79	0.0318259	-2.32293	-3.47128	-1.70425	PGK1	phosphoglycerate kinase 1
220276_at	0.79	0.0318349	2.32279	-3.47147	1.89243	RERGL	RERG like
204439_at	0.79	0.0319312	2.32131	-3.47347	2.13627	IFI44L	interferon induced protein 44 like
204402_at	0.79	0.0320028	2.32021	-3.47496	1.5735	RHBDD3	rhomboid domain containing 3
209713_s_at	0.79	0.0320474	2.31953	-3.47588	2.08865	SLC35D1	solute carrier family 35 member D1
209789_at	0.79	0.0320769	2.31908	-3.47649	2.0779	CORO2B	coronin 2B
217273_at	0.79	0.0320821	2.319	-3.4766	1.96976	PRAMEF10	PRAME family member 10
220186_s_at	0.79	0.0320916	2.31885	-3.4768	1.56606	CDHR2	cadherin related family member 2
210937_s_at	0.79	0.032108	2.3186	-3.47714	1.95038	PDX1	pancreatic and duodenal homeobox 1
216176_at	0.79	0.0321759	2.31757	-3.47854	1.89952	HCRP1	hepatocellular carcinoma-related HCRP1
221261_x_at	0.79	0.0322186	-2.31692	-3.47942	-1.76205	SNORA11E///SNORA11D///MAGED4///MAGED4B	small nucleolar RNA, H/ACA box 11E///small nucleolar RNA, H/ACA box 11D///MAGE family member D4///MAGE family member D4B
204079_at	0.79	0.0322378	-2.31663	-3.47982	-1.80565	TPST2	tyrosylprotein sulfotransferase 2
203946_s_at	0.79	0.032244	2.31653	-3.47994	2.02811	ARG2	arginase 2
200099_s_at	0.79	0.0322663	-2.31619	-3.4804	-1.36106	SNORD73A///RPS3A	small nucleolar RNA, C/D box 73A///ribosomal protein S3A
211282_x_at	0.79	0.0323478	2.31495	-3.48208	1.53337	TNFRSF25	TNF receptor superfamily member 25
212965_at	0.79	0.0323895	2.31432	-3.48293	1.81089	HIC2	hypermethylated in cancer 2
217160_at	0.79	0.0324288	2.31373	-3.48374	1.78836	TSPY1	testis specific protein, Y-linked 1
212784_at	0.79	0.0324415	2.31354	-3.484	1.74133	CIC	capicua transcriptional repressor
222215_at	0.79	0.0324637	2.3132	-3.48445	2.30677	SLC38A7	solute carrier family 38 member 7
214751_at	0.79	0.0325498	-2.3119	-3.48621	-1.86716	ZNF468	zinc finger protein 468
204865_at	0.79	0.0326586	2.31026	-3.48842	2.03985	CA3	carbonic anhydrase 3
218719_s_at	0.79	0.03266	2.31024	-3.48845	1.5252	GINS3	GINS complex subunit 3
202718_at	0.79	0.0326745	2.31003	-3.48874	1.65072	IGFBP2	insulin like growth factor binding protein 2
204958_at	0.79	0.032724	2.30928	-3.48975	1.42937	PLK3	polo like kinase 3
208060_at	0.79	0.0327731	2.30855	-3.49074	1.62987	PAX7	paired box 7
206990_at	0.79	0.0328052	2.30806	-3.49139	1.51301	TNR	tenascin R
204363_at	0.79	0.0328573	2.30729	-3.49244	1.4557	F3	coagulation factor III, tissue factor
219693_at	0.79	0.0328677	2.30713	-3.49266	1.83202	AGPAT4	1-acylglycerol-3-phosphate O-acyltransferase 4
201308_s_at	0.79	0.0328843	2.30688	-3.49299	1.83401	2018-09-11	septin 11
211760_s_at	0.79	0.0329785	-2.30548	-3.49489	-1.92397	VAMP4	vesicle associated membrane protein 4
215470_at	0.79	0.033123	2.30333	-3.49779	1.44695	GTF2H2B	general transcription factor IIH subunit 2B (pseudogene)
214917_at	0.79	0.0331428	2.30304	-3.49818	1.88936	PRKAA1	protein kinase AMP-activated catalytic subunit alpha 1
217275_at	0.79	0.0331458	2.30299	-3.49824	1.53153	TSSK2	testis specific serine kinase 2
202644_s_at	0.79	0.033163	-2.30274	-3.49859	-1.5303	TNFAIP3	TNF alpha induced protein 3
56821_at	0.79	0.0332162	2.30195	-3.49965	1.79586	SLC38A7	solute carrier family 38 member 7
203835_at	0.79	0.033224	2.30183	-3.49981	1.76945	LRRC32	leucine rich repeat containing 32
203990_s_at	0.79	0.0332329	2.3017	-3.49998	1.66092	KDM6A	lysine demethylase 6A
211958_at	0.79	0.0332651	2.30123	-3.50063	1.85885	IGFBP5	insulin like growth factor binding protein 5
218245_at	0.79	0.0332961	2.30077	-3.50124	1.54409	TSKU	tsukushi, small leucine rich proteoglycan
207764_s_at	0.79	0.0333035	2.30066	-3.50139	1.70979	HIPK3	homeodomain interacting protein kinase 3
212170_at	0.79	0.0333333	-2.30022	-3.50198	-1.69507	RBM12	RNA binding motif protein 12
218975_at	0.79	0.0333479	2.3	-3.50228	1.63369	COL5A3	collagen type V alpha 3 chain
217915_s_at	0.79	0.0333707	-2.29967	-3.50273	-1.68489	RSL24D1	ribosomal L24 domain containing 1
201771_at	0.79	0.0333764	-2.29958	-3.50284	-1.42688	SCAMP3	secretory carrier membrane protein 3
214590_s_at	0.79	0.0333827	2.29949	-3.50297	2.27575	UBE2D1	ubiquitin conjugating enzyme E2 D1
221017_s_at	0.79	0.0334598	2.29836	-3.5045	1.8127	LRRC3	leucine rich repeat containing 3
220639_at	0.79	0.033466	2.29827	-3.50462	2.08121	TM4SF20	transmembrane 4 L six family member 20
207315_at	0.79	0.0334766	2.29811	-3.50483	1.8209	CD226	CD226 molecule
200062_s_at	0.79	0.0335619	-2.29686	-3.50652	-1.38568	RPL30	ribosomal protein L30
209167_at	0.79	0.0336161	-2.29607	-3.50759	-2.00099	GPM6B	glycoprotein M6B
216308_x_at	0.79	0.033624	2.29595	-3.50774	1.84548	GRHPR	glyoxylate and hydroxypyruvate reductase
219677_at	0.79	0.0336323	2.29583	-3.50791	1.75974	SPSB1	splA/ryanodine receptor domain and SOCS box containing 1
217625_x_at	0.79	0.0336989	-2.29486	-3.50922	-1.6434	LINC00963	long intergenic non-protein coding RNA 963
210295_at	0.79	0.0337097	2.2947	-3.50943	1.56287	MAGEA10	MAGE family member A10
208155_x_at	0.79	0.0337678	2.29385	-3.51057	1.53022	GAGE12D///GAGE12F///GAGE12H///GAGE12E///GAGE12B///GAGE12C///GAGE2D///GAGE12J///GAGE12G///GAGE13///GAGE12I///GAGE7///GAGE6///GAGE5///GAGE4///GAGE1	G antigen 12D///G antigen 12F///G antigen 12H///G antigen 12E///G antigen 12B///G antigen 12C///G antigen 2D///G antigen 12J///G antigen 12G///G antigen 13///G antigen 12I///G antigen 7///G antigen 6///G antigen 5///G antigen 4///G antigen 1
206105_at	0.79	0.0338018	2.29336	-3.51124	1.80991	AFF2	AF4/FMR2 family member 2
206310_at	0.79	0.0338442	-2.29274	-3.51207	-1.63888	SPINK2	serine peptidase inhibitor, Kazal type 2
213806_at	0.79	0.0338519	2.29263	-3.51222	1.63	PURA	purine rich element binding protein A
209311_at	0.79	0.0338761	2.29228	-3.51269	1.93174	BCL2L2	BCL2 like 2
206764_x_at	0.79	0.0339081	2.29181	-3.51332	1.57167	MPPE1	metallophosphoesterase 1
212235_at	0.79	0.0339087	2.2918	-3.51333	1.80722	PLXND1	plexin D1
206140_at	0.79	0.0339887	2.29064	-3.51489	1.80876	LHX2	LIM homeobox 2
203638_s_at	0.79	0.0340426	-2.28986	-3.51595	-1.50299	FGFR2	fibroblast growth factor receptor 2
221368_at	0.79	0.0340455	2.28982	-3.516	1.789	NEU2	neuraminidase 2
218739_at	0.79	0.0340488	2.28977	-3.51607	1.92041	ABHD5	abhydrolase domain containing 5
214243_s_at	0.79	0.0340599	-2.28961	-3.51628	-1.82139	SERHL2///SERHL	serine hydrolase-like 2///serine hydrolase-like (pseudogene)
204285_s_at	0.79	0.0341807	-2.28787	-3.51863	-1.38138	PMAIP1	phorbol-12-myristate-13-acetate-induced protein 1
212125_at	0.79	0.0342269	2.2872	-3.51953	1.85197	RANGAP1	Ran GTPase activating protein 1
202145_at	0.79	0.0342758	2.2865	-3.52047	1.56145	LY6E	lymphocyte antigen 6 complex, locus E
215021_s_at	0.79	0.0343658	2.28521	-3.52221	1.80436	NRXN3	neurexin 3
213981_at	0.79	0.0344047	2.28465	-3.52296	1.68852	COMT	catechol-O-methyltransferase
213601_at	0.79	0.0344093	2.28458	-3.52305	1.60631	SLIT1	slit guidance ligand 1
212745_s_at	0.79	0.0344288	2.28431	-3.52342	1.46819	BBS4	Bardet-Biedl syndrome 4
219361_s_at	0.79	0.0344603	-2.28386	-3.52403	-1.59987	AEN	apoptosis enhancing nuclease
214881_s_at	0.79	0.0344673	2.28375	-3.52417	1.45502	UBTF	upstream binding transcription factor, RNA polymerase I
219148_at	0.79	0.0345062	-2.2832	-3.52491	-1.74042	PBK	PDZ binding kinase
217318_x_at	0.79	0.0345285	2.28288	-3.52534	1.65097	KIR2DS2///KIR2DS4///KIR2DS1///KIR2DL3///KIR2DL2///KIR2DL1	killer cell immunoglobulin like receptor, two Ig domains and short cytoplasmic tail 2///killer cell immunoglobulin like receptor, two Ig domains and short cytoplasmic tail 4///killer cell immunoglobulin like receptor, two Ig domains and short cytoplasmic tail 1///killer cell immunoglobulin like receptor, two Ig domains and long cytoplasmic tail 3///killer cell immunoglobulin like receptor, two Ig…
211532_x_at	0.79	0.034535	2.28279	-3.52546	1.85969	KIR2DS2	killer cell immunoglobulin like receptor, two Ig domains and short cytoplasmic tail 2
201417_at	0.79	0.0346724	-2.28083	-3.5281	-1.37213	SOX4	SRY-box 4
221541_at	0.79	0.0347762	-2.27936	-3.53008	-1.49383	CRISPLD2	cysteine rich secretory protein LCCL domain containing 2
208065_at	0.79	0.034806	2.27894	-3.53064	1.72348	ST8SIA3	ST8 alpha-N-acetyl-neuraminide alpha-2,8-sialyltransferase 3
205023_at	0.79	0.0348061	-2.27893	-3.53065	-1.68498	RAD51	RAD51 recombinase
217901_at	0.79	0.0348314	-2.27858	-3.53113	-1.81379	DSG2	desmoglein 2
203580_s_at	0.79	0.0348536	2.27826	-3.53155	1.65066	SLC7A6	solute carrier family 7 member 6
203592_s_at	0.79	0.0348928	2.27771	-3.53229	1.5236	FSTL3	follistatin like 3
216963_s_at	0.79	0.0348981	2.27763	-3.5324	1.42675	GAP43	growth associated protein 43
204344_s_at	0.79	0.0349405	-2.27703	-3.5332	-1.63779	SEC23A	Sec23 homolog A, coat complex II component
218345_at	0.79	0.0349701	2.27661	-3.53376	1.4139	TMEM176A	transmembrane protein 176A
207356_at	0.79	0.0349946	2.27627	-3.53423	1.55454	DEFB4B///DEFB4A	defensin beta 4B///defensin beta 4A
205491_s_at	0.79	0.0350247	2.27585	-3.5348	1.78215	GJB3	gap junction protein beta 3
205810_s_at	0.79	0.0350373	2.27567	-3.53503	1.98195	WASL	Wiskott-Aldrich syndrome like
219082_at	0.79	0.0350409	2.27562	-3.5351	1.75887	CEMP1///AMDHD2	cementum protein 1///amidohydrolase domain containing 2
205206_at	0.79	0.0351331	2.27432	-3.53684	2.00824	ANOS1	anosmin 1
208910_s_at	0.79	0.0351346	2.2743	-3.53687	1.79042	C1QBP	complement C1q binding protein
216998_s_at	0.79	0.035158	2.27397	-3.53731	1.85677	ADAM5	ADAM metallopeptidase domain 5 (pseudogene)
209063_x_at	0.79	0.0351802	-2.27366	-3.53773	-1.51597	PAIP1	poly(A) binding protein interacting protein 1
213060_s_at	0.79	0.0352043	2.27332	-3.53818	1.56125	CHI3L2	chitinase 3 like 2
219069_at	0.79	0.0352185	2.27312	-3.53845	1.96735	ANKRD49	ankyrin repeat domain 49
204506_at	0.79	0.0352856	2.27218	-3.53971	1.97565	PPP3R1	protein phosphatase 3 regulatory subunit B, alpha
204490_s_at	0.79	0.0353671	-2.27104	-3.54124	-1.61236	CD44	CD44 molecule (Indian blood group)
217205_at	0.79	0.035389	2.27074	-3.54165	1.63245	LOC100420758	poly(A) binding protein nuclear 1 pseudogene
205021_s_at	0.79	0.0354011	2.27057	-3.54188	1.95548	FOXN3	forkhead box N3
216929_x_at	0.79	0.035434	2.27011	-3.54249	1.80883	ABO	ABO blood group (transferase A, alpha 1-3-N-acetylgalactosaminyltransferase; transferase B, alpha 1-3-galactosyltransferase)
206791_s_at	0.79	0.0355141	2.26899	-3.54399	1.60607	LOC729966///PDE4C	uncharacterized LOC729966///phosphodiesterase 4C
205475_at	0.79	0.0355259	2.26883	-3.54421	1.80241	SCRG1	stimulator of chondrogenesis 1
219399_at	0.79	0.0355546	-2.26843	-3.54474	-1.49031	LIN7C	lin-7 homolog C, crumbs cell polarity complex component
208543_at	0.79	0.0355682	2.26824	-3.545	2.22264	OR10H2	olfactory receptor family 10 subfamily H member 2
215071_s_at	0.79	0.035585	-2.26801	-3.54531	-1.83165	HIST1H2AC	histone cluster 1, H2ac
202541_at	0.79	0.0356029	-2.26776	-3.54564	-2.16639	AIMP1	aminoacyl tRNA synthetase complex interacting multifunctional protein 1
221445_at	0.79	0.0356302	2.26738	-3.54615	1.98265	OR1A2	olfactory receptor family 1 subfamily A member 2
209785_s_at	0.79	0.0356964	-2.26647	-3.54738	-1.47326	PLA2G4C	phospholipase A2 group IVC
205956_x_at	0.79	0.0357746	2.26538	-3.54883	1.71721	PSMC3IP	PSMC3 interacting protein
221185_s_at	0.79	0.03581	2.2649	-3.54949	2.11994	IQCG	IQ motif containing G
220518_at	0.79	0.0358216	2.26474	-3.5497	2.11913	ABI3BP	ABI family member 3 binding protein
220011_at	0.79	0.0358329	2.26458	-3.54991	1.43856	AUNIP	aurora kinase A and ninein interacting protein
221023_s_at	0.79	0.035875	-2.264	-3.55069	-1.36066	KCNH6	potassium voltage-gated channel subfamily H member 6
206457_s_at	0.79	0.0358802	2.26393	-3.55078	2.10185	DIO1	deiodinase, iodothyronine type I
211376_s_at	0.79	0.0359421	-2.26308	-3.55192	-1.62289	NSMCE4A	NSE4 homolog A, SMC5-SMC6 complex component
209964_s_at	0.79	0.0360219	2.26198	-3.55339	1.6717	ATXN7	ataxin 7
220724_at	0.79	0.036042	2.2617	-3.55376	2.0106	CWH43	cell wall biogenesis 43 C-terminal homolog
218656_s_at	0.79	0.0360622	-2.26143	-3.55413	-2.13767	LHFP	lipoma HMGIC fusion partner
217219_at	0.79	0.0361181	2.26066	-3.55516	2.18259	DKFZP434A062	uncharacterized LOC26102
220321_s_at	0.79	0.0361208	-2.26062	-3.55521	-1.43207	CCDC121	coiled-coil domain containing 121
220087_at	0.79	0.0361575	2.26012	-3.55588	1.79761	BCO1	beta-carotene oxygenase 1
204310_s_at	0.79	0.036181	2.2598	-3.55631	1.97508	NPR2	natriuretic peptide receptor 2
212488_at	0.79	0.0362289	-2.25914	-3.55719	-1.92789	COL5A1	collagen type V alpha 1 chain
207295_at	0.79	0.0362418	2.25897	-3.55742	1.53683	SCNN1G	sodium channel epithelial 1 gamma subunit
210859_x_at	0.79	0.03627	2.25858	-3.55794	1.71147	CLN3	CLN3, battenin
219872_at	0.79	0.0363512	2.25748	-3.55942	1.97646	FAM198B	family with sequence similarity 198 member B
213680_at	0.79	0.0363623	2.25733	-3.55962	1.46275	KRT6B	keratin 6B
217544_at	0.79	0.0363686	2.25724	-3.55973	1.77368	MIR3916	microRNA 3916
206822_s_at	0.79	0.0363831	2.25704	-3.56	1.64378	L3MBTL1	l(3)mbt-like 1 (Drosophila)
202278_s_at	0.79	0.0364306	2.2564	-3.56086	1.74148	SPTLC1	serine palmitoyltransferase long chain base subunit 1
203808_at	0.79	0.0364371	2.25631	-3.56098	1.77641	AKT2	AKT serine/threonine kinase 2
216708_x_at	0.79	0.0364945	2.25553	-3.56202	1.84839	IGLJ3	immunoglobulin lambda joining 3
203820_s_at	0.79	0.0365232	2.25514	-3.56255	1.82875	IGF2BP3	insulin like growth factor 2 mRNA binding protein 3
214976_at	0.79	0.0365235	2.25514	-3.56255	1.52787	SNORD68///RPL13	small nucleolar RNA, C/D box 68///ribosomal protein L13
204263_s_at	0.79	0.0366113	-2.25395	-3.56414	-1.74469	CPT2	carnitine palmitoyltransferase 2
214223_at	0.79	0.0366644	2.25323	-3.5651	1.73812	PTP4A3	protein tyrosine phosphatase type IVA, member 3
213875_x_at	0.79	0.0367124	-2.25258	-3.56597	-1.38908	C6orf62	chromosome 6 open reading frame 62
208199_s_at	0.79	0.036722	-2.25245	-3.56614	-1.65869	ZBTB14	zinc finger and BTB domain containing 14
218217_at	0.79	0.0367394	-2.25222	-3.56645	-1.89743	SCPEP1	serine carboxypeptidase 1
206172_at	0.79	0.036883	-2.25029	-3.56903	-1.79924	IL13RA2	interleukin 13 receptor subunit alpha 2
217118_s_at	0.79	0.0368961	-2.25011	-3.56927	-1.66404	KIAA0930	KIAA0930
210248_at	0.79	0.0369197	2.2498	-3.56969	1.72195	WNT7A	Wnt family member 7A
217291_at	0.79	0.03697	2.24912	-3.57059	1.58126	CEACAM5	carcinoembryonic antigen related cell adhesion molecule 5
210427_x_at	0.79	0.0370136	2.24854	-3.57137	1.66804	ANXA2	annexin A2
215565_at	0.79	0.0370606	2.24791	-3.57221	1.60889	LOC101929272	uncharacterized LOC101929272
212605_s_at	0.79	0.0370845	2.24759	-3.57264	1.59325	NUDT3	nudix hydrolase 3
205612_at	0.79	0.0371125	-2.24721	-3.57314	-1.91453	MMRN1	multimerin 1
207326_at	0.79	0.0371485	2.24673	-3.57378	1.99564	BTC	betacellulin
221250_s_at	0.79	0.0371486	2.24673	-3.57378	1.82046	MXD3	MAX dimerization protein 3
207401_at	0.79	0.0372582	2.24527	-3.57573	1.98151	PROX1	prospero homeobox 1
205672_at	0.79	0.0373078	-2.24461	-3.57661	-1.69062	XPA	XPA, DNA damage recognition and repair factor
210323_at	0.79	0.0373997	2.24339	-3.57824	1.60684	TEKT2	tektin 2
219343_at	0.79	0.0376065	-2.24066	-3.58189	-1.72159	CDC37L1	cell division cycle 37 like 1
209861_s_at	0.79	0.0376168	-2.24052	-3.58207	-1.54431	METAP2	methionyl aminopeptidase 2
213785_at	0.79	0.0377241	2.23911	-3.58396	1.95882	IPO9	importin 9
205743_at	0.79	0.0377428	2.23886	-3.58429	1.54276	STAC	SH3 and cysteine rich domain
210311_at	0.79	0.0377798	2.23838	-3.58493	1.97559	FGF5	fibroblast growth factor 5
201859_at	0.79	0.0378016	-2.23809	-3.58531	-1.35855	SRGN	serglycin
209515_s_at	0.79	0.0378516	-2.23743	-3.58619	-1.8227	RAB27A	RAB27A, member RAS oncogene family
215377_at	0.79	0.0378747	-2.23713	-3.58659	-1.68713	CTBP2	C-terminal binding protein 2
201482_at	0.79	0.037877	2.2371	-3.58663	1.65347	QSOX1	quiescin sulfhydryl oxidase 1
208260_at	0.79	0.0378961	2.23685	-3.58697	1.66291	AVPR1B	arginine vasopressin receptor 1B
212833_at	0.79	0.0379084	-2.23669	-3.58718	-1.94912	SLC25A46	solute carrier family 25 member 46
220601_at	0.79	0.0379236	2.23649	-3.58745	1.94468	C16orf70	chromosome 16 open reading frame 70
212164_at	0.79	0.0379284	2.23643	-3.58753	1.42563	TMEM183B///TMEM183A	transmembrane protein 183B///transmembrane protein 183A
201823_s_at	0.79	0.0379692	-2.23589	-3.58824	-1.52562	RNF14	ring finger protein 14
210601_at	0.79	0.0379807	2.23574	-3.58844	1.73187	CDH6	cadherin 6
217320_at	0.79	0.0380258	2.23515	-3.58923	1.92958	LOC100293211	uncharacterized LOC100293211
215835_at	0.79	0.0380512	2.23482	-3.58967	1.39545	SCARB1	scavenger receptor class B member 1
204684_at	0.79	0.0380798	2.23445	-3.59017	1.81403	NPTX1	neuronal pentraxin 1
215078_at	0.79	0.0380868	-2.23436	-3.59029	-1.53482	LOC100129518///SOD2	uncharacterized LOC100129518///superoxide dismutase 2, mitochondrial
200052_s_at	0.79	0.0380986	-2.2342	-3.59049	-1.58255	ILF2	interleukin enhancer binding factor 2
215446_s_at	0.79	0.0381044	2.23413	-3.59059	1.78821	LOX	lysyl oxidase
204973_at	0.79	0.0381045	2.23413	-3.59059	1.88007	GJB1	gap junction protein beta 1
213316_at	0.79	0.0382782	2.23187	-3.5936	1.73794	KIAA1462	KIAA1462
205386_s_at	0.79	0.0382862	2.23176	-3.59374	1.49563	MDM2	MDM2 proto-oncogene
201939_at	0.79	0.038394	-2.23037	-3.5956	-2.05368	PLK2	polo like kinase 2
218383_at	0.79	0.038408	2.23019	-3.59584	1.65172	MIR4707///HAUS4	microRNA 4707///HAUS augmin like complex subunit 4
202336_s_at	0.79	0.0384326	-2.22987	-3.59626	-1.68082	PAM	peptidylglycine alpha-amidating monooxygenase
202298_at	0.79	0.0385264	-2.22866	-3.59788	-2.01262	NDUFA1	NADH:ubiquinone oxidoreductase subunit A1
200973_s_at	0.79	0.0385496	-2.22836	-3.59828	-1.52226	TSPAN3	tetraspanin 3
211079_s_at	0.79	0.0385891	2.22785	-3.59895	1.98879	DYRK1A	dual specificity tyrosine phosphorylation regulated kinase 1A
207074_s_at	0.79	0.0385926	2.2278	-3.59901	2.23821	SLC18A1	solute carrier family 18 member A1
200731_s_at	0.79	0.0385946	-2.22778	-3.59905	-1.70205	PTP4A1	protein tyrosine phosphatase type IVA, member 1
205393_s_at	0.79	0.0386187	-2.22747	-3.59946	-1.76328	CHEK1	checkpoint kinase 1
204045_at	0.79	0.0386452	-2.22713	-3.59991	-1.79016	TCEAL1	transcription elongation factor A like 1
205659_at	0.79	0.0387014	-2.2264	-3.60087	-1.65484	HDAC9	histone deacetylase 9
211515_s_at	0.79	0.0387093	2.2263	-3.60101	1.70571	DSTYK	dual serine/threonine and tyrosine protein kinase
210049_at	0.79	0.0387322	2.22601	-3.6014	1.7942	SERPINC1	serpin family C member 1
217593_at	0.79	0.0387709	2.22551	-3.60206	1.8436	ZSCAN18	zinc finger and SCAN domain containing 18
207931_s_at	0.79	0.0388152	2.22494	-3.60282	1.71184	PFKFB2	6-phosphofructo-2-kinase/fructose-2,6-biphosphatase 2
203023_at	0.79	0.0388859	-2.22404	-3.60402	-1.8231	NOP16	NOP16 nucleolar protein
215573_at	0.79	0.0389015	2.22384	-3.60428	1.80059	CAT	catalase
204863_s_at	0.79	0.0389506	2.22321	-3.60512	1.73435	IL6ST	interleukin 6 signal transducer
222103_at	0.79	0.038979	-2.22285	-3.6056	-1.43021	ATF1	activating transcription factor 1
205066_s_at	0.79	0.0389846	2.22278	-3.6057	1.50753	ENPP1	ectonucleotide pyrophosphatase/phosphodiesterase 1
204443_at	0.79	0.0389884	2.22273	-3.60576	1.59749	ARSA	arylsulfatase A
212178_s_at	0.79	0.0390407	2.22206	-3.60665	1.74328	POM121C	POM121 transmembrane nucleoporin C
213549_at	0.79	0.0391312	-2.22091	-3.60818	-1.62287	PDZD8	PDZ domain containing 8
205767_at	0.79	0.0391363	-2.22084	-3.60826	-1.51477	EREG	epiregulin
204347_at	0.79	0.0391567	2.22058	-3.60861	1.47034	LOC100507855///AK4	adenylate kinase 4, mitochondrial-like///adenylate kinase 4
220294_at	0.79	0.0392131	2.21987	-3.60956	1.84897	KCNV1	potassium voltage-gated channel modifier subfamily V member 1
206591_at	0.79	0.03922	2.21978	-3.60968	1.4879	RAG1	recombination activating gene 1
207369_at	0.79	0.0392698	-2.21915	-3.61051	-1.45734	BRS3	bombesin receptor subtype 3
212967_x_at	0.79	0.0393038	-2.21872	-3.61109	-1.42501	NAP1L1	nucleosome assembly protein 1 like 1
217513_at	0.79	0.0393303	-2.21838	-3.61153	-1.60239	MILR1	mast cell immunoglobulin like receptor 1
222004_s_at	0.79	0.0393498	2.21814	-3.61186	1.74082	DOCK6	dedicator of cytokinesis 6
210595_at	0.79	0.0393789	2.21777	-3.61235	1.86998	ZNF235	zinc finger protein 235
213917_at	0.79	0.0394013	2.21748	-3.61272	1.85664	PAX8	paired box 8
AFFX-HSAC07/X00351_5_at	0.79	0.0394151	2.21731	-3.61296	1.43578	ACTB	actin beta
204430_s_at	0.79	0.039419	-2.21726	-3.61302	-1.81625	SLC2A5	solute carrier family 2 member 5
204779_s_at	0.79	0.0394241	2.2172	-3.61311	1.67194	HOXB7	homeobox B7
202112_at	0.79	0.039494	2.21631	-3.61428	1.83662	VWF	von Willebrand factor
211594_s_at	0.79	0.03958	2.21523	-3.61572	1.42862	MRPL9	mitochondrial ribosomal protein L9
208100_x_at	0.79	0.0396081	2.21488	-3.61618	1.68562	SEMA6C	semaphorin 6C
204556_s_at	0.79	0.0396208	2.21472	-3.6164	1.65727	DZIP1	DAZ interacting zinc finger protein 1
211774_s_at	0.79	0.0396292	2.21461	-3.61654	1.84932	MMACHC	methylmalonic aciduria (cobalamin deficiency) cblC type, with homocystinuria
208085_s_at	0.79	0.0396771	2.21401	-3.61734	2.07605	ARHGAP6	Rho GTPase activating protein 6
221300_at	0.79	0.0396845	2.21392	-3.61746	1.34205	NPAP1	nuclear pore associated protein 1
212042_x_at	0.79	0.0396874	-2.21388	-3.61751	-1.25712	RPL7	ribosomal protein L7
205671_s_at	0.79	0.0397145	2.21354	-3.61796	1.65941	HLA-DOB	major histocompatibility complex, class II, DO beta
206469_x_at	0.79	0.0397406	2.21321	-3.61839	1.60895	AKR7A3	aldo-keto reductase family 7 member A3
217415_at	0.79	0.0397882	2.21262	-3.61918	2.38509	POLR2A	RNA polymerase II subunit A
200732_s_at	0.79	0.0397955	-2.21252	-3.61931	-1.50174	PTP4A1	protein tyrosine phosphatase type IVA, member 1
200962_at	0.79	0.0398496	-2.21185	-3.6202	-1.79854	RPL31	ribosomal protein L31
204492_at	0.79	0.0398797	-2.21147	-3.6207	-1.57264	ARHGAP11A	Rho GTPase activating protein 11A
210730_s_at	0.79	0.0399831	-2.21018	-3.62241	-1.3056	NPY2R	neuropeptide Y receptor Y2
218167_at	0.79	0.0400529	-2.20931	-3.62357	-1.52927	AMZ2	archaelysin family metallopeptidase 2
216510_x_at	0.79	0.0400988	2.20874	-3.62432	1.47698	IGHV3-23///IGHV4-31///IGHM///IGHG1///IGHA1	immunoglobulin heavy variable 3-23///immunoglobulin heavy variable 4-31///immunoglobulin heavy constant mu///immunoglobulin heavy constant gamma 1 (G1m marker)///immunoglobulin heavy constant alpha 1
213864_s_at	0.79	0.0401981	-2.20751	-3.62596	-1.35066	NAP1L1	nucleosome assembly protein 1 like 1
202087_s_at	0.79	0.0402166	2.20728	-3.62626	1.78406	CTSL	cathepsin L
220106_at	0.79	0.0402282	2.20713	-3.62645	1.91767	NPC1L1	NPC1 like intracellular cholesterol transporter 1
208405_s_at	0.79	0.0402835	-2.20645	-3.62736	-1.43193	CD164	CD164 molecule
218952_at	0.79	0.0403443	2.2057	-3.62836	2.0241	PCSK1N	proprotein convertase subtilisin/kexin type 1 inhibitor
201420_s_at	0.79	0.0403741	2.20533	-3.62884	1.83257	WDR77	WD repeat domain 77
200921_s_at	0.79	0.040408	-2.20491	-3.6294	-1.46913	BTG1	BTG anti-proliferation factor 1
209999_x_at	0.79	0.0405171	2.20356	-3.63118	1.26118	SOCS1	suppressor of cytokine signaling 1
207023_x_at	0.79	0.0406201	-2.20229	-3.63286	-1.80788	KRT10	keratin 10
203055_s_at	0.79	0.0408043	2.20004	-3.63584	1.50336	LOC100505585///ARHGEF1	uncharacterized LOC100505585///Rho guanine nucleotide exchange factor 1
200765_x_at	0.79	0.0408661	-2.19928	-3.63684	-1.9445	CTNNA1	catenin alpha 1
212243_at	0.79	0.040869	-2.19924	-3.63689	-1.8565	GCOM1///POLR2M	GRINL1A complex locus 1///RNA polymerase II subunit M
212111_at	0.79	0.0409459	-2.19831	-3.63813	-1.73293	STX12	syntaxin 12
203038_at	0.79	0.0409808	2.19788	-3.6387	1.84236	PTPRK	protein tyrosine phosphatase, receptor type K
206795_at	0.79	0.0410096	2.19753	-3.63916	1.598	F2RL2	coagulation factor II thrombin receptor like 2
219718_at	0.79	0.0410498	2.19704	-3.63981	1.82364	FGGY	FGGY carbohydrate kinase domain containing
210931_at	0.79	0.041172	2.19555	-3.64177	1.97271	RNF6	ring finger protein 6
205374_at	0.79	0.0412063	-2.19514	-3.64232	-1.48365	SLN	sarcolipin
202434_s_at	0.79	0.0412605	2.19448	-3.64319	1.77028	CYP1B1	cytochrome P450 family 1 subfamily B member 1
209707_at	0.79	0.0413359	-2.19357	-3.64439	-2.03503	PIGK	phosphatidylinositol glycan anchor biosynthesis class K
212611_at	0.79	0.041384	-2.19299	-3.64516	-1.72255	DTX4	deltex E3 ubiquitin ligase 4
207811_at	0.79	0.0413872	2.19295	-3.64521	1.95538	KRT12	keratin 12
221953_s_at	0.79	0.0414745	2.19189	-3.6466	1.46817	MMP24-AS1	MMP24 antisense RNA 1
218416_s_at	0.79	0.0415343	2.19117	-3.64755	1.90386	SLC48A1	solute carrier family 48 member 1
217978_s_at	0.79	0.0415674	-2.19078	-3.64808	-1.72197	UBE2Q1	ubiquitin conjugating enzyme E2 Q1
210884_s_at	0.79	0.0416413	2.18989	-3.64925	1.47582	SPAG11A	sperm associated antigen 11A
221511_x_at	0.79	0.0416514	-2.18977	-3.64941	-1.57669	DYX1C1-CCPG1///CCPG1	DYX1C1-CCPG1 readthrough (NMD candidate)///cell cycle progression 1
216935_at	0.79	0.041689	2.18931	-3.65001	1.86287	LINC00302	long intergenic non-protein coding RNA 302
209083_at	0.79	0.0417716	2.18832	-3.65132	1.83475	CORO1A	coronin 1A
211997_x_at	0.79	0.0418159	-2.18779	-3.65201	-1.29127	MIR4738///H3F3B///H3F3A	microRNA 4738///H3 histone, family 3B///H3 histone, family 3A
209403_at	0.79	0.0418245	2.18769	-3.65215	1.50653	TBC1D3I///TBC1D3E///LOC101060389///TBC1D3L///TBC1D3K///TBC1D3G///TBC1D3H///TBC1D3///TBC1D3C///TBC1D3F	TBC1 domain family member 3I///TBC1 domain family member 3E///TBC1 domain family member-like///TBC1 domain family member 3L///TBC1 domain family member 3K///TBC1 domain family member 3G///TBC1 domain family member 3H///TBC1 domain family member 3///TBC1 domain family member 3C///TBC1 domain family member 3F
205130_at	0.79	0.0418984	2.18681	-3.65332	1.7677	MOK	MOK protein kinase
205503_at	0.79	0.0419223	2.18652	-3.65369	1.75215	PTPN14	protein tyrosine phosphatase, non-receptor type 14
206521_s_at	0.79	0.0419269	-2.18647	-3.65376	-1.94044	GTF2A1	general transcription factor IIA subunit 1
201396_s_at	0.79	0.0419503	2.18619	-3.65413	1.46049	SGTA	small glutamine rich tetratricopeptide repeat containing alpha
219099_at	0.79	0.042044	2.18507	-3.65561	1.888	TIGAR	TP53 induced glycolysis regulatory phosphatase
202036_s_at	0.79	0.0421758	2.1835	-3.65767	1.38968	SFRP1	secreted frizzled related protein 1
209201_x_at	0.79	0.0422186	-2.183	-3.65834	-1.7429	CXCR4	C-X-C motif chemokine receptor 4
218793_s_at	0.79	0.0422713	-2.18237	-3.65917	-1.6197	SCML1	sex comb on midleg-like 1 (Drosophila)
214848_at	0.79	0.0422966	-2.18207	-3.65956	-1.71237	YWHAZ	tyrosine 3-monooxygenase/tryptophan 5-monooxygenase activation protein zeta
214125_s_at	0.79	0.0423131	2.18188	-3.65982	1.76086	NENF	neudesin neurotrophic factor
215303_at	0.79	0.0423454	2.18149	-3.66032	1.98536	DCLK1	doublecortin like kinase 1
206571_s_at	0.79	0.0423692	2.18121	-3.66069	1.24034	MAP4K4	mitogen-activated protein kinase kinase kinase kinase 4
210505_at	0.79	0.0424077	2.18076	-3.66129	1.55392	ADH7	alcohol dehydrogenase 7 (class IV), mu or sigma polypeptide
203140_at	0.79	0.0424418	-2.18035	-3.66182	-1.34868	BCL6	B-cell CLL/lymphoma 6
208200_at	0.79	0.0424474	2.18029	-3.66191	1.56012	IL1A	interleukin 1 alpha
219430_at	0.79	0.0424793	2.17991	-3.6624	2.19819	GPR137	G protein-coupled receptor 137
215469_at	0.79	0.0425106	2.17954	-3.66289	1.99359	SLITRK5	SLIT and NTRK like family member 5
205517_at	0.79	0.0425275	2.17934	-3.66315	1.77787	GATA4	GATA binding protein 4
209639_s_at	0.79	0.0425577	2.17899	-3.66362	1.7089	RGS12	regulator of G-protein signaling 12
208248_x_at	0.79	0.0425914	-2.17859	-3.66414	-1.30137	APLP2	amyloid beta precursor like protein 2
206440_at	0.79	0.0426071	2.17841	-3.66439	1.64186	LIN7A	lin-7 homolog A, crumbs cell polarity complex component
206336_at	0.79	0.0426552	-2.17784	-3.66513	-1.7394	CXCL6	C-X-C motif chemokine ligand 6
206898_at	0.79	0.0426555	2.17784	-3.66514	1.98214	CDH19	cadherin 19
202583_s_at	0.79	0.0426571	2.17782	-3.66516	2.11078	RANBP9	RAN binding protein 9
211043_s_at	0.79	0.0426652	2.17772	-3.66529	1.5835	CLTB	clathrin light chain B
209875_s_at	0.79	0.0426724	-2.17764	-3.6654	-1.36806	SPP1	secreted phosphoprotein 1
206035_at	0.79	0.0426908	2.17742	-3.66568	1.93514	REL	REL proto-oncogene, NF-kB subunit
208329_at	0.79	0.0427134	-2.17716	-3.66603	-1.46142	PBOV1	prostate and breast cancer overexpressed 1
220306_at	0.79	0.0427452	-2.17678	-3.66652	-1.47162	FAM46C	family with sequence similarity 46 member C
201466_s_at	0.79	0.0428561	-2.17548	-3.66823	-1.61559	JUN	Jun proto-oncogene, AP-1 transcription factor subunit
203188_at	0.79	0.0428663	2.17537	-3.66839	1.47941	B4GAT1	beta-1,4-glucuronyltransferase 1
207105_s_at	0.79	0.0429393	2.17451	-3.66951	1.99558	PIK3R2	phosphoinositide-3-kinase regulatory subunit 2
222278_at	0.79	0.0429854	2.17397	-3.67022	1.46675	LOC101929726	uncharacterized LOC101929726
213967_at	0.79	0.0430086	2.1737	-3.67057	1.89928	RALYL	RALY RNA binding protein-like
200903_s_at	0.79	0.0430237	-2.17353	-3.67081	-1.70772	AHCY	adenosylhomocysteinase
218541_s_at	0.79	0.0430333	2.17342	-3.67095	2.32699	C8orf4	chromosome 8 open reading frame 4
216321_s_at	0.79	0.0430967	-2.17268	-3.67192	-1.47103	NR3C1	nuclear receptor subfamily 3 group C member 1
219500_at	0.79	0.0431223	2.17238	-3.67232	1.74007	CLCF1	cardiotrophin-like cytokine factor 1
202294_at	0.79	0.0431413	-2.17216	-3.67261	-1.85477	STAG1	stromal antigen 1
220287_at	0.79	0.0431431	2.17214	-3.67263	2.0377	ADAMTS9	ADAM metallopeptidase with thrombospondin type 1 motif 9
213001_at	0.79	0.0431479	2.17208	-3.67271	1.6119	ANGPTL2	angiopoietin like 2
208441_at	0.79	0.0431782	2.17173	-3.67317	1.81296	IGF1R	insulin like growth factor 1 receptor
220999_s_at	0.79	0.0431919	-2.17157	-3.67338	-1.51386	CYFIP2	cytoplasmic FMR1 interacting protein 2
208184_s_at	0.79	0.0432395	2.17102	-3.67411	1.59541	LOC102724200///TRAPPC10	trafficking protein particle complex subunit 10-like///trafficking protein particle complex 10
200883_at	0.79	0.0433048	-2.17026	-3.6751	-2.02202	UQCRC2	ubiquinol-cytochrome c reductase core protein II
206325_at	0.79	0.0434692	2.16836	-3.6776	1.64865	SERPINA6	serpin family A member 6
217059_at	0.79	0.0434729	2.16832	-3.67766	1.49518	MUC7	mucin 7, secreted
221398_at	0.79	0.0435416	2.16752	-3.6787	2.12049	TAS2R8	taste 2 receptor member 8
213838_at	0.79	0.0437183	-2.16549	-3.68137	-1.89768	NOL7	nucleolar protein 7
216928_at	0.79	0.0437303	2.16535	-3.68155	1.70497	TAL1	TAL bHLH transcription factor 1, erythroid differentiation factor
200970_s_at	0.79	0.0437334	-2.16531	-3.6816	-1.43461	SERP1	stress-associated endoplasmic reticulum protein 1
204773_at	0.79	0.0437927	2.16463	-3.68249	1.63812	IL11RA	interleukin 11 receptor subunit alpha
221431_s_at	0.79	0.0438136	2.16439	-3.6828	1.47606	OR12D3	olfactory receptor family 12 subfamily D member 3
213792_s_at	0.79	0.0438584	-2.16388	-3.68348	-1.29448	INSR	insulin receptor
214488_at	0.79	0.0438919	2.1635	-3.68398	1.80252	RAP2B	RAP2B, member of RAS oncogene family
203199_s_at	0.79	0.043932	2.16304	-3.68458	1.71885	MTRR	5-methyltetrahydrofolate-homocysteine methyltransferase reductase
211442_x_at	0.79	0.0439482	2.16285	-3.68483	1.80908	CYP3A43	cytochrome P450 family 3 subfamily A member 43
220698_at	0.79	0.0439945	2.16232	-3.68552	1.72331	LOC79160	uncharacterized LOC79160
218647_s_at	0.79	0.0440157	-2.16208	-3.68584	-1.92039	YRDC	yrdC N6-threonylcarbamoyltransferase domain containing
206108_s_at	0.79	0.0441094	2.16101	-3.68724	1.63498	SRSF6	serine and arginine rich splicing factor 6
211506_s_at	0.79	0.0441845	2.16016	-3.68836	1.58982	CXCL8	C-X-C motif chemokine ligand 8
89476_r_at	0.79	0.0442693	-2.15919	-3.68963	-1.45605	NPEPL1	aminopeptidase-like 1
218349_s_at	0.79	0.0443129	-2.1587	-3.69027	-1.61905	ZWILCH	zwilch kinetochore protein
202900_s_at	0.79	0.044336	-2.15844	-3.69062	-1.7215	NUP88	nucleoporin 88
211193_at	0.79	0.0443383	-2.15841	-3.69065	-1.4941	TP63	tumor protein p63
210921_at	0.79	0.0443858	2.15787	-3.69136	1.80316	LOC101929078	myb-related transcription factor, partner of profilin-like
209185_s_at	0.79	0.0443952	-2.15776	-3.6915	-1.36253	IRS2	insulin receptor substrate 2
205786_s_at	0.79	0.0444608	2.15702	-3.69247	1.7988	ITGAM	integrin subunit alpha M
211067_s_at	0.79	0.044534	2.15619	-3.69356	1.76103	GAS7	growth arrest specific 7
217441_at	0.79	0.0445501	2.15601	-3.69379	1.63913	USP33	ubiquitin specific peptidase 33
207823_s_at	0.79	0.0445561	2.15595	-3.69388	1.74987	AIF1	allograft inflammatory factor 1
219615_s_at	0.79	0.044611	2.15532	-3.69469	1.69715	KCNK5	potassium two pore domain channel subfamily K member 5
208980_s_at	0.79	0.0446691	-2.15467	-3.69555	-1.35298	UBC	ubiquitin C
219498_s_at	0.79	0.0446921	-2.15441	-3.69589	-1.31115	BCL11A	B-cell CLL/lymphoma 11A
32137_at	0.79	0.0447457	2.15381	-3.69668	1.52151	JAG2	jagged 2
204755_x_at	0.79	0.0447666	-2.15357	-3.69699	-1.69935	HLF	HLF, PAR bZIP transcription factor
212461_at	0.79	0.0448573	-2.15255	-3.69832	-1.6515	AZIN1	antizyme inhibitor 1
205481_at	0.79	0.0448847	2.15225	-3.69873	1.34245	ADORA1	adenosine A1 receptor
219348_at	0.79	0.0449216	2.15183	-3.69927	1.42711	USE1	unconventional SNARE in the ER 1
221016_s_at	0.79	0.0450161	2.15077	-3.70065	1.58364	TCF7L1	transcription factor 7 like 1
203041_s_at	0.79	0.0450562	-2.15033	-3.70124	-1.81768	LAMP2	lysosomal associated membrane protein 2
201660_at	0.79	0.045061	2.15027	-3.70131	1.6153	ACSL3	acyl-CoA synthetase long-chain family member 3
205972_at	0.79	0.045082	2.15004	-3.70161	1.53055	SLC38A3	solute carrier family 38 member 3
200929_at	0.79	0.0451141	-2.14968	-3.70208	-1.41434	TMED10	transmembrane p24 trafficking protein 10
215389_s_at	0.79	0.0451146	2.14967	-3.70209	1.59221	TNNT2	troponin T2, cardiac type
214147_at	0.79	0.045137	2.14942	-3.70242	1.99147	MROH7	maestro heat like repeat family member 7
217557_s_at	0.79	0.0451371	2.14942	-3.70242	1.56771	CPM	carboxypeptidase M
205714_s_at	0.79	0.0451908	2.14882	-3.7032	1.67608	ZMYND10	zinc finger MYND-type containing 10
219324_at	0.79	0.0452189	2.14851	-3.70361	1.89965	NOL12	nucleolar protein 12
219184_x_at	0.79	0.0453086	2.14751	-3.70492	1.83266	TIMM22	translocase of inner mitochondrial membrane 22 homolog (yeast)
201208_s_at	0.79	0.0453281	2.1473	-3.7052	1.64499	TNFAIP1	TNF alpha induced protein 1
200010_at	0.79	0.0453454	-2.1471	-3.70545	-1.67909	RPL11	ribosomal protein L11
205089_at	0.79	0.0453565	2.14698	-3.70561	1.64118	ZNF7	zinc finger protein 7
206961_s_at	0.79	0.0453769	2.14675	-3.70591	1.26455	MED20	mediator complex subunit 20
208888_s_at	0.79	0.0454266	2.1462	-3.70663	1.85949	NCOR2	nuclear receptor corepressor 2
218934_s_at	0.79	0.0454451	2.146	-3.7069	1.90527	HSPB7	heat shock protein family B (small) member 7
204646_at	0.79	0.0454986	-2.1454	-3.70768	-1.87567	DPYD	dihydropyrimidine dehydrogenase
220386_s_at	0.79	0.0455434	-2.14491	-3.70832	-1.48139	EML4	echinoderm microtubule associated protein like 4
217919_s_at	0.79	0.0457591	2.14252	-3.71144	1.41761	MRPL42	mitochondrial ribosomal protein L42
216829_at	0.79	0.0458051	2.14202	-3.7121	1.74136	IGK///IGKC	immunoglobulin kappa locus///immunoglobulin kappa constant
215148_s_at	0.79	0.0458351	2.14169	-3.71253	1.85731	APBA3	amyloid beta precursor protein binding family A member 3
204944_at	0.79	0.045855	2.14147	-3.71281	2.09764	PTPRG	protein tyrosine phosphatase, receptor type G
200656_s_at	0.79	0.0458787	-2.14121	-3.71315	-1.23627	P4HB	prolyl 4-hydroxylase subunit beta
210905_x_at	0.79	0.0458799	2.1412	-3.71317	1.7937	POU5F1P4	POU class 5 homeobox 1 pseudogene 4
213889_at	0.79	0.0458816	2.14118	-3.7132	1.55559	PIGL	phosphatidylinositol glycan anchor biosynthesis class L
206378_at	0.79	0.0459256	-2.14069	-3.71383	-1.99401	SCGB2A2	secretoglobin family 2A member 2
201565_s_at	0.79	0.0459639	-2.14027	-3.71438	-1.58261	ID2	inhibitor of DNA binding 2, HLH protein
215898_at	0.79	0.0459961	2.13992	-3.71484	1.7146	TTLL5	tubulin tyrosine ligase like 5
214758_at	0.79	0.0460235	-2.13962	-3.71523	-1.54232	DCAF4	DDB1 and CUL4 associated factor 4
216311_at	0.79	0.0460793	2.13901	-3.71603	1.40337	OVOL3	ovo like zinc finger 3
219058_x_at	0.79	0.0461334	-2.13841	-3.7168	-1.705	TINAGL1	tubulointerstitial nephritis antigen like 1
215512_at	0.79	0.0462022	2.13766	-3.71778	1.63655	2018-03-06	membrane associated ring-CH-type finger 6
207034_s_at	0.79	0.0462186	2.13748	-3.71801	1.97779	GLI2	GLI family zinc finger 2
220461_at	0.79	0.046244	2.13721	-3.71838	1.89642	PCNX2	pecanex homolog 2 (Drosophila)
215014_at	0.79	0.0462954	2.13665	-3.71911	1.93885	KCND3	potassium voltage-gated channel subfamily D member 3
200821_at	0.79	0.0463732	-2.1358	-3.72021	-1.53789	LAMP2	lysosomal associated membrane protein 2
210754_s_at	0.79	0.0465011	-2.13441	-3.72203	-1.59451	LYN	LYN proto-oncogene, Src family tyrosine kinase
203273_s_at	0.79	0.046514	2.13427	-3.72221	1.46391	TUSC2	tumor suppressor candidate 2
215382_x_at	0.79	0.046542	2.13396	-3.72261	1.63498	TPSAB1	tryptase alpha/beta 1
204445_s_at	0.79	0.0466504	-2.13279	-3.72414	-1.67796	ALOX5	arachidonate 5-lipoxygenase
215407_s_at	0.79	0.0466885	2.13237	-3.72468	1.6387	ASTN2	astrotactin 2
208321_s_at	0.79	0.0467504	2.13171	-3.72555	2.00324	CABP1	calcium binding protein 1
208949_s_at	0.79	0.0468243	2.13091	-3.72659	1.50535	LGALS3	lectin, galactoside binding soluble 3
204417_at	0.79	0.0468558	-2.13057	-3.72703	-1.24618	GALC	galactosylceramidase
219894_at	0.79	0.0468588	2.13053	-3.72707	1.84333	MAGEL2	MAGE family member L2
211621_at	0.79	0.0468592	2.13053	-3.72708	1.8553	AR	androgen receptor
221611_s_at	0.79	0.0468659	2.13046	-3.72717	1.43572	PHF7	PHD finger protein 7
201008_s_at	0.79	0.0468811	-2.13029	-3.72738	-2.20235	TXNIP	thioredoxin interacting protein
218796_at	0.79	0.0469188	-2.12989	-3.72791	-1.43062	FERMT1	fermitin family member 1
220470_at	0.79	0.0469225	2.12985	-3.72797	1.61617	BET1L	Bet1 golgi vesicular membrane trafficking protein like
202617_s_at	0.79	0.046932	2.12975	-3.7281	1.64364	MECP2	methyl-CpG binding protein 2
212768_s_at	0.79	0.0469345	2.12972	-3.72813	1.88995	OLFM4	olfactomedin 4
203056_s_at	0.79	0.0469387	2.12967	-3.72819	1.48616	PRDM2	PR/SET domain 2
214913_at	0.79	0.0469463	2.12959	-3.7283	2.27183	ADAMTS3	ADAM metallopeptidase with thrombospondin type 1 motif 3
207089_at	0.79	0.0469597	2.12945	-3.72849	1.88088	NRAP	nebulin related anchoring protein
207114_at	0.79	0.0469808	2.12922	-3.72878	1.48094	LY6G6C	lymphocyte antigen 6 complex, locus G6C
200092_s_at	0.79	0.0470056	-2.12895	-3.72913	-1.28859	RPL37	ribosomal protein L37
215632_at	0.79	0.0470957	2.12799	-3.73039	2.23186	NEUROG2	neurogenin 2
207977_s_at	0.79	0.0471118	-2.12781	-3.73062	-1.56795	DPT	dermatopontin
212428_at	0.79	0.0471279	2.12764	-3.73084	1.65412	KIAA0368	KIAA0368
222265_at	0.79	0.0471314	2.1276	-3.73089	1.41124	TNS4	tensin 4
220035_at	0.79	0.0471583	2.12731	-3.73126	1.70414	NUP210	nucleoporin 210
201251_at	0.79	0.0471609	2.12729	-3.7313	1.44272	PKM	pyruvate kinase, muscle
205395_s_at	0.79	0.0471734	-2.12715	-3.73147	-1.68864	MRE11A	MRE11 homolog A, double strand break repair nuclease
220126_at	0.79	0.0472065	2.1268	-3.73194	1.52029	PRSS50	protease, serine 50
211491_at	0.79	0.0473601	2.12515	-3.73407	1.77229	ADRA1A	adrenoceptor alpha 1A
207893_at	0.79	0.0474274	2.12444	-3.73501	1.83953	SRY	sex determining region Y
209307_at	0.79	0.0477108	-2.12142	-3.73893	-1.66062	SWAP70	SWAP switching B-cell complex 70kDa subunit
204072_s_at	0.79	0.0477427	-2.12108	-3.73937	-1.6213	FRY	FRY microtubule binding protein
222310_at	0.79	0.0477646	2.12085	-3.73967	1.48077	SCAF4	SR-related CTD associated factor 4
216660_at	0.79	0.0477925	2.12056	-3.74005	1.62912	MYO7B	myosin VIIB
221726_at	0.79	0.0479362	-2.11904	-3.74203	-1.3405	RPL22	ribosomal protein L22
203032_s_at	0.79	0.0479419	2.11897	-3.74211	1.89878	FH	fumarate hydratase
219937_at	0.79	0.047966	2.11872	-3.74244	1.97649	TRHDE	thyrotropin releasing hormone degrading enzyme
206966_s_at	0.79	0.0479793	2.11858	-3.74262	1.95704	KLF12	Kruppel like factor 12
219332_at	0.79	0.0479873	2.11849	-3.74273	1.68609	MICALL2	MICAL like 2
202437_s_at	0.79	0.0480149	2.1182	-3.74311	2.1143	CYP1B1	cytochrome P450 family 1 subfamily B member 1
211742_s_at	0.79	0.0480237	-2.11811	-3.74323	-1.41091	EVI2B	ecotropic viral integration site 2B
203776_at	0.79	0.0480774	-2.11755	-3.74396	-1.66754	GPKOW	G-patch domain and KOW motifs
209825_s_at	0.79	0.0481306	2.11698	-3.74469	1.95223	MIR3658///UCK2	microRNA 3658///uridine-cytidine kinase 2
207090_x_at	0.79	0.0481723	2.11655	-3.74526	1.41417	ZFP30	ZFP30 zinc finger protein
208217_at	0.79	0.0482013	2.11624	-3.74566	1.60117	GABRR2	gamma-aminobutyric acid type A receptor rho2 subunit
201314_at	0.79	0.0482086	2.11616	-3.74576	1.40486	STK25	serine/threonine kinase 25
219926_at	0.79	0.0482368	2.11587	-3.74614	1.49873	POPDC3	popeye domain containing 3
204351_at	0.79	0.0482797	2.11542	-3.74672	1.96217	S100P	S100 calcium binding protein P
212668_at	0.79	0.04828	2.11541	-3.74673	2.15263	SMURF1	SMAD specific E3 ubiquitin protein ligase 1
222256_s_at	0.79	0.0482824	2.11539	-3.74676	1.51427	JMJD7///JMJD7-PLA2G4B	jumonji domain containing 7///JMJD7-PLA2G4B readthrough
219246_s_at	0.79	0.048301	2.11519	-3.74701	1.70344	OGFOD2	2-oxoglutarate and iron dependent oxygenase domain containing 2
218826_at	0.79	0.0483267	-2.11492	-3.74736	-1.21213	SLC35F2	solute carrier family 35 member F2
202457_s_at	0.79	0.0483406	-2.11478	-3.74755	-1.67669	PPP3CA	protein phosphatase 3 catalytic subunit alpha
205520_at	0.79	0.0483645	-2.11453	-3.74788	-1.63506	STRN	striatin
202780_at	0.79	0.0484179	-2.11397	-3.7486	-1.65604	OXCT1	3-oxoacid CoA-transferase 1
215857_at	0.79	0.0484205	2.11394	-3.74864	1.50604	NCLN	nicalin
214067_at	0.79	0.0485516	2.11257	-3.75042	1.75926	TSR3	TSR3, acp transferase ribosome maturation factor
220316_at	0.79	0.0485841	2.11223	-3.75086	1.45916	NPAS3	neuronal PAS domain protein 3
210021_s_at	0.79	0.0487759	2.11023	-3.75345	1.67317	CCNO	cyclin O
211487_x_at	0.79	0.0487867	-2.11012	-3.75359	-1.28779	RPS17	ribosomal protein S17
217128_s_at	0.79	0.0487879	2.11011	-3.75361	1.99401	CAMK1G	calcium/calmodulin dependent protein kinase IG
207052_at	0.79	0.0488024	2.10996	-3.75381	1.751	HAVCR1	hepatitis A virus cellular receptor 1
214135_at	0.79	0.0488169	2.10981	-3.754	1.61104	CLDN18	claudin 18
200976_s_at	0.79	0.0488334	-2.10964	-3.75422	-1.17284	TAX1BP1	Tax1 binding protein 1
213688_at	0.79	0.0488569	2.10939	-3.75454	1.79215	CALM3///CALM2///CALM1	calmodulin 3///calmodulin 2///calmodulin 1
211652_s_at	0.79	0.048873	2.10923	-3.75475	1.24351	LBP	lipopolysaccharide binding protein
219953_s_at	0.79	0.0488851	2.1091	-3.75492	1.66229	AKIP1	A-kinase interacting protein 1
209278_s_at	0.79	0.0489398	2.10853	-3.75565	1.54619	TFPI2	tissue factor pathway inhibitor 2
204103_at	0.79	0.0489437	2.10849	-3.75571	1.52244	CCL4	C-C motif chemokine ligand 4
216234_s_at	0.79	0.0489923	2.10799	-3.75636	1.83313	PRKACA	protein kinase cAMP-activated catalytic subunit alpha
214251_s_at	0.79	0.0490076	2.10783	-3.75656	1.58684	NUMA1	nuclear mitotic apparatus protein 1
200705_s_at	0.79	0.0490421	-2.10747	-3.75703	-1.17983	SNORA41///EEF1B2	small nucleolar RNA, H/ACA box 41///eukaryotic translation elongation factor 1 beta 2
52940_at	0.79	0.0490526	2.10736	-3.75717	1.57175	SIGIRR	single Ig and TIR domain containing
215492_x_at	0.79	0.0490599	2.10729	-3.75726	1.45842	PTCRA	pre T-cell antigen receptor alpha
214831_at	0.79	0.0490903	2.10697	-3.75767	1.76292	ELK4	ELK4, ETS transcription factor
204385_at	0.79	0.0490956	2.10692	-3.75774	1.87434	KYNU	kynureninase
205910_s_at	0.79	0.0491086	2.10678	-3.75792	1.78031	CEL	carboxyl ester lipase
34408_at	0.79	0.0491257	2.10661	-3.75815	1.80107	RTN2	reticulon 2
200740_s_at	0.79	0.0491471	-2.10639	-3.75843	-1.24499	SUMO3	small ubiquitin-like modifier 3
204713_s_at	0.79	0.0493115	2.10469	-3.76063	1.60051	F5	coagulation factor V
208010_s_at	0.79	0.0493983	2.1038	-3.76178	1.88254	PTPN22	protein tyrosine phosphatase, non-receptor type 22
221217_s_at	0.79	0.0494227	2.10355	-3.76211	1.51189	RBFOX1	RNA binding protein, fox-1 homolog 1
207766_at	0.79	0.049444	2.10333	-3.76239	1.87315	CDKL1	cyclin dependent kinase like 1
220941_s_at	0.79	0.0495458	-2.10228	-3.76374	-1.51309	C21orf91	chromosome 21 open reading frame 91
206236_at	0.79	0.0495627	2.10211	-3.76397	1.75638	GPR4	G protein-coupled receptor 4
201578_at	0.79	0.0495828	-2.10191	-3.76423	-1.30502	PODXL	podocalyxin like
204503_at	0.79	0.0496343	2.10138	-3.76491	1.39248	EVPL	envoplakin
216073_at	0.79	0.0496682	2.10103	-3.76536	1.69032	ANKRD34C	ankyrin repeat domain 34C
201891_s_at	0.79	0.0497197	-2.1005	-3.76604	-1.29077	B2M	beta-2-microglobulin
205650_s_at	0.79	0.0497416	2.10028	-3.76633	1.7195	FGA	fibrinogen alpha chain
215011_at	0.79	0.0497487	2.10021	-3.76643	1.51385	SNHG3///SNORA73A	small nucleolar RNA host gene 3///small nucleolar RNA, H/ACA box 73A
212946_at	0.79	0.0497772	-2.09992	-3.7668	-1.49016	VWA8	von Willebrand factor A domain containing 8
213109_at	0.79	0.0497834	2.09985	-3.76689	1.44881	TNIK	TRAF2 and NCK interacting kinase
219792_at	0.79	0.0498957	2.09871	-3.76836	1.75838	AGMAT	agmatinase
212145_at	0.79	0.0499336	-2.09832	-3.76886	-1.39976	MRPS27	mitochondrial ribosomal protein S27
212312_at	0.79	0.0499674	2.09798	-3.76931	1.48368	BCL2L1	BCL2 like 1
216398_at	0.79	0.049985	2.0978	-3.76954	1.60359	GYPB	glycophorin B (MNS blood group)
201858_s_at	0.79	0.0499955	-2.09769	-3.76968	-1.75544	SRGN	serglycin
214234_s_at	0.79	0.0499983	2.09766	-3.76972	1.88849	CYP3A5	cytochrome P450 family 3 subfamily A member 5
