# Supplementary material for: Identification of key candidate targets and pathways for the targeted treatment of leukemia stem cells of chronic myelogenous leukemia using bioinformatics analysis
Source: Mol Genet Genomic Med. 2019 Aug 2;7(9):e851. doi: 10.1002/mgg3.851 (PMC6732304; doi:10.1002/mgg3.851)
Supplement: Supplementary file 2 [file MGG3-7-e851-s002.xlsx]

## Sheet: Sheet1
ID	adj.P.Val	P.Value	t	B	logFC	Gene.symbol	Gene.title
1694_s_at	0.0238	3.39e-06	13.0356	3.73886	4.48086	HNRNPU	heterogeneous nuclear ribonucleoprotein U
114_r_at	0.0238	3.77e-06	-12.8327	3.6855	-5.1555	MAPT	microtubule associated protein tau
1866_g_at	0.0729	1.733e-05	-10.2332	2.82538	-3.48727	SKIL	SKI-like proto-oncogene
35920_at	0.0876	2.776e-05	9.53221	2.52309	4.15667	HBBP1	hemoglobin subunit beta pseudogene 1
37228_at	0.1542	6.433e-05	8.38391	1.94218	4.13673	PLK1	polo like kinase 1
39898_at	0.1542	8.548e-05	8.02313	1.73425	3.33321	FAM13C	family with sequence similarity 13 member C
41164_at	0.1596	0.00010575	-7.76146	1.57492	-3.07041	IGHM	immunoglobulin heavy constant mu
34195_at	0.1596	0.00012862	7.52695	1.4257	3.88813	GATAD1	GATA zinc finger domain containing 1
1175_s_at	0.1596	0.00015452	-7.31234	1.28355	-2.51858	CYP2C8	cytochrome P450 family 2 subfamily C member 8
37368_at	0.1596	0.0001843	7.11088	1.14505	3.02593	NFATC4	nuclear factor of activated T-cells 4
39637_at	0.1596	0.0002119	6.95442	1.03399	2.95563	SLC26A2	solute carrier family 26 member 2
33352_at	0.1596	0.00021598	-6.93327	1.01873	-3.03566	HIST2H2BE	histone cluster 2, H2be
36049_at	0.1596	0.0002183	6.92141	1.01015	3.06866	RAB6B	RAB6B, member RAS oncogene family
1740_g_at	0.1596	0.00022246	-6.90053	0.99501	-3.27313	FOLH1B///FOLH1	folate hydrolase 1B///folate hydrolase (prostate-specific membrane antigen) 1
274_at	0.1596	0.00024345	6.8015	0.92238	2.78308	ZNF148	zinc finger protein 148
34990_at	0.1596	0.00024707	-6.78536	0.91042	-5.52051	SETBP1	SET binding protein 1
40478_at	0.1596	0.00025735	6.74101	0.87738	2.61203	TMX4	thioredoxin related transmembrane protein 4
32812_at	0.1596	0.00028709	-6.62316	0.78829	-3.31856	LIMCH1	LIM and calponin homology domains 1
38433_at	0.1596	0.00030484	-6.55918	0.73913	-3.17289	AXL	AXL receptor tyrosine kinase
35576_f_at	0.1596	0.00033584	-6.45683	0.6593	-2.49355	HIST1H2BL	histone cluster 1, H2bl
910_at	0.1596	0.0003419	6.43809	0.64452	2.34009	TK1	thymidine kinase 1
38404_at	0.1596	0.00034933	6.41559	0.62671	3.57107	TGM2	transglutaminase 2
34308_at	0.1596	0.00036117	-6.3808	0.59904	-3.0864	HIST1H2AC	histone cluster 1, H2ac
1741_s_at	0.1596	0.00036776	6.36199	0.584	5.66757	IGFBP2	insulin like growth factor binding protein 2
AFFX-HUMTFRR/M11507_5_at	0.1596	0.00037101	6.35285	0.57668	2.7905	TFRC	transferrin receptor
34538_at	0.1596	0.00037363	6.34557	0.57084	2.21713	LOC145678	uncharacterized LOC145678
34581_s_at	0.1596	0.00037398	6.3446	0.57006	3.65869	EPB41	erythrocyte membrane protein band 4.1
35535_f_at	0.1596	0.00037877	6.33142	0.55946	2.81482	CCDC144A	coiled-coil domain containing 144A
36619_r_at	0.1596	0.00041995	-6.22523	0.47315	-2.13991	ID1	inhibitor of DNA binding 1, HLH protein
35663_at	0.1596	0.00042191	-6.22048	0.46925	-4.69778	NPTX2	neuronal pentraxin 2
31524_f_at	0.1596	0.0004246	-6.21398	0.46391	-2.41468	HIST1H2BC///HIST1H2BI///HIST1H2BE///HIST1H2BF///HIST1H2BG	histone cluster 1, H2bc///histone cluster 1, H2bi///histone cluster 1, H2be///histone cluster 1, H2bf///histone cluster 1, H2bg
37018_at	0.1596	0.00043394	-6.19179	0.44563	-3.44687	HIST1H1C	histone cluster 1, H1c
36389_at	0.1596	0.00043546	-6.18823	0.44268	-3.5006	CRTAM	cytotoxic and regulatory T-cell molecule
41165_g_at	0.1596	0.00047206	-6.10646	0.37464	-3.06829	IGHM	immunoglobulin heavy constant mu
32663_at	0.1596	0.00047688	6.09623	0.36606	4.1765	RHAG	Rh-associated glycoprotein
40563_at	0.1596	0.00047802	6.09382	0.36404	2.79257	NUP50	nucleoporin 50
35958_at	0.1604	0.00051112	6.02669	0.3073	2.27525	GTF2IRD2B///GTF2IRD2	GTF2I repeat domain containing 2B///GTF2I repeat domain containing 2
39926_at	0.1604	0.0005155	6.01816	0.30004	2.54692	SMAD5	SMAD family member 5
118_at	0.1604	0.00053075	5.98913	0.27526	3.0021	ITPKA	inositol-trisphosphate 3-kinase A
40678_at	0.1604	0.00053366	5.98368	0.27059	2.43599	ST8SIA1	ST8 alpha-N-acetyl-neuraminide alpha-2,8-sialyltransferase 1
1870_at	0.1637	0.0005577	5.94001	0.23303	3.63676	PTPN11	protein tyrosine phosphatase, non-receptor type 11
38179_at	0.1749	0.00060946	-5.85274	0.15708	-2.37921	ZNF174	zinc finger protein 174
34343_at	0.1776	0.00063381	5.8145	0.12342	2.96155	STAR	steroidogenic acute regulatory protein
40991_at	0.1776	0.00064721	5.79414	0.10541	3.14741	SAP30	Sin3A associated protein 30
38378_at	0.1794	0.0006677	-5.76392	0.07855	-2.68826	CD53	CD53 molecule
40095_at	0.1919	0.00072966	5.67846	0.00183	1.95618	CA2	carbonic anhydrase 2
32609_at	0.1957	0.00075936	-5.64033	-0.03279	-2.98808	HIST2H2AA4///HIST3H2BB///HIST2H2AA3	histone cluster 2, H2aa4///histone cluster 3, H2bb///histone cluster 2, H2aa3
35407_at	0.2025	0.00080457	5.58536	-0.0831	2.56172	CDC25A	cell division cycle 25A
36347_f_at	0.2025	0.00084509	-5.53894	-0.12596	-2.19845	HIST1H2BN	histone cluster 1, H2bn
33036_at	0.2025	0.00085248	-5.53074	-0.13357	-2.6656	TRPA1	transient receptor potential cation channel subfamily A member 1
32393_s_at	0.2025	0.00086599	5.51596	-0.14732	2.7741	HNRNPDL	heterogeneous nuclear ribonucleoprotein D like
1764_s_at	0.2029	0.00095652	5.42308	-0.2345	2.27725	MAZ	MYC associated zinc finger protein
40947_at	0.2029	0.00096452	5.41535	-0.24182	1.91834	ISG20L2	interferon stimulated exonuclease gene 20 like 2
418_at	0.2029	0.00097296	5.40727	-0.24948	2.45824	MKI67	marker of proliferation Ki-67
35921_at	0.2029	0.00099209	5.38924	-0.26663	2.36449	HBBP1	hemoglobin subunit beta pseudogene 1
31497_at	0.2029	0.00100039	5.38153	-0.27396	2.05305	GAGE8///GAGE2A///GAGE2D///GAGE13///GAGE2B///GAGE2E///GAGE2C///GAGE1	G antigen 8///G antigen 2A///G antigen 2D///G antigen 13///G antigen 2B///G antigen 2E///G antigen 2C///G antigen 1
37960_at	0.2029	0.00100079	5.38116	-0.27432	2.08463	CHST2	carbohydrate sulfotransferase 2
33790_at	0.2029	0.0010042	5.37802	-0.27731	2.46795	CCL15-CCL14///CCL14	CCL15-CCL14 readthrough (NMD candidate)///C-C motif chemokine ligand 14
36802_at	0.2029	0.00101503	5.36812	-0.28677	1.98382	CD33	CD33 molecule
36075_at	0.2029	0.00102385	5.36014	-0.2944	1.84231	IFT27	intraflagellar transport 27
41465_at	0.2029	0.00102961	5.35497	-0.29935	2.07116	ZNF148	zinc finger protein 148
36809_at	0.2029	0.00104817	5.33853	-0.31511	2.34125	CLC	Charcot-Leyden crystal galectin
32636_f_at	0.2029	0.00106075	5.32758	-0.32565	2.25387	LOC101060386///BOLA2///SMG1	putative uncharacterized SMG1-like protein///bolA family member 2///SMG1, nonsense mediated mRNA decay associated PI3K related kinase
33055_at	0.2061	0.00111026	5.2858	-0.366	3.43737	CYP7B1	cytochrome P450 family 7 subfamily B member 1
34890_at	0.2106	0.00116554	5.24153	-0.40907	2.1749	ATP6V1A	ATPase H+ transporting V1 subunit A
33524_at	0.2139	0.00121502	5.20385	-0.446	1.94061	CRKL	CRK like proto-oncogene, adaptor protein
37405_at	0.2139	0.00121999	5.20016	-0.44963	2.90425	SELENBP1	selenium binding protein 1
31345_at	0.2143	0.0012389	5.18627	-0.46332	2.91739	TMPRSS11D	transmembrane protease, serine 11D
32638_s_at	0.224	0.00133113	5.12174	-0.52732	2.0907	LOC101060386///BOLA2///SMG1	putative uncharacterized SMG1-like protein///bolA family member 2///SMG1, nonsense mediated mRNA decay associated PI3K related kinase
34934_at	0.224	0.00136501	-5.09927	-0.54978	-2.67467	HCG26	HLA complex group 26 (non-protein coding)
37402_at	0.224	0.00139125	5.08229	-0.5668	2.43852	RNASE1	ribonuclease A family member 1, pancreatic
40260_g_at	0.224	0.00140944	5.07073	-0.57842	2.55505	RBFOX2	RNA binding protein, fox-1 homolog 2
38884_at	0.224	0.00141449	-5.06755	-0.58163	-2.01565	CLCA1	chloride channel accessory 1
39537_at	0.224	0.00142989	5.05792	-0.59133	2.09251	KLHDC3	kelch domain containing 3
245_at	0.224	0.00146953	-5.03367	-0.61583	-2.33527	SELL	selectin L
40574_at	0.224	0.00147468	5.03057	-0.61897	2.87758	MAP3K9	mitogen-activated protein kinase kinase kinase 9
37762_at	0.224	0.00147664	-5.02939	-0.62016	-2.73617	EMP1	epithelial membrane protein 1
31522_f_at	0.224	0.00149605	-5.01784	-0.63188	-1.93374	HIST1H2BC///HIST1H2BI///HIST1H2BE///HIST1H2BF///HIST1H2BG	histone cluster 1, H2bc///histone cluster 1, H2bi///histone cluster 1, H2be///histone cluster 1, H2bf///histone cluster 1, H2bg
34079_at	0.224	0.00153625	4.99444	-0.65569	2.2827	INE1	inactivation escape 1 (non-protein coding)
32653_at	0.224	0.00153833	4.99325	-0.6569	1.82374	BRD8	bromodomain containing 8
39077_at	0.224	0.00154453	4.9897	-0.66052	3.24189	SNORD65///SNORD49B///LRRC75A-AS1///SNORD49A	small nucleolar RNA, C/D box 65///small nucleolar RNA, C/D box 49B///LRRC75A antisense RNA 1///small nucleolar RNA, C/D box 49A
979_g_at	0.224	0.00157136	-4.97455	-0.676	-1.91941	BCL6	B-cell CLL/lymphoma 6
41591_at	0.224	0.00157888	4.97036	-0.68029	2.25652	DCAF7	DDB1 and CUL4 associated factor 7
39179_at	0.2276	0.00162244	4.94648	-0.70479	2.5585	PRG2	proteoglycan 2, pro eosinophil major basic protein
1668_s_at	0.2312	0.00170818	4.90148	-0.75121	1.81964	VHL	von Hippel-Lindau tumor suppressor
36755_s_at	0.2312	0.0017152	4.89791	-0.75491	1.98627	IL5RA	interleukin 5 receptor subunit alpha
1752_at	0.2312	0.00172458	4.89317	-0.75983	2.40727	CALR	calreticulin
35740_at	0.2312	0.00174023	4.88531	-0.76799	2.84724	EMILIN1	elastin microfibril interfacer 1
33971_f_at	0.2312	0.00174072	4.88506	-0.76824	2.66207	DAZL	deleted in azoospermia like
33793_at	0.2312	0.00177313	-4.86904	-0.78491	-2.31262	TCF20	transcription factor 20
1943_at	0.2312	0.00177608	4.86759	-0.78641	1.96096	CCNA2	cyclin A2
286_at	0.237	0.00184	-4.83697	-0.81839	-2.56395	HIST2H2AA4///HIST2H2AA3	histone cluster 2, H2aa4///histone cluster 2, H2aa3
31685_at	0.2391	0.00189004	4.81381	-0.84269	1.66594	FEV	FEV, ETS transcription factor
325_s_at	0.2391	0.00194222	4.79038	-0.86737	1.95266	PIP	prolactin induced protein
37568_at	0.2391	0.00196206	-4.78164	-0.87659	-3.00287	GRM5	glutamate metabotropic receptor 5
34563_at	0.2391	0.00196742	4.7793	-0.87907	2.79978	KIF14	kinesin family member 14
34313_at	0.2391	0.0019678	4.77914	-0.87924	1.68924	NCOA2	nuclear receptor coactivator 2
877_at	0.2391	0.00197022	4.77808	-0.88036	1.92083	CREB1	cAMP responsive element binding protein 1
32980_f_at	0.2391	0.00201295	-4.75969	-0.89984	-1.89423	HIST1H2BC///HIST1H2BI///HIST1H2BE///HIST1H2BF///HIST1H2BG	histone cluster 1, H2bc///histone cluster 1, H2bi///histone cluster 1, H2be///histone cluster 1, H2bf///histone cluster 1, H2bg
39540_at	0.2391	0.00204162	4.74759	-0.91268	3.79784	ZBTB7A	zinc finger and BTB domain containing 7A
31992_f_at	0.2391	0.00204532	-4.74604	-0.91433	-1.79839	HIST1H2AH	histone cluster 1, H2ah
32967_at	0.2419	0.00208826	-4.7283	-0.93322	-1.93197	FCMR	Fc fragment of IgM receptor
32921_at	0.2435	0.00212181	4.71472	-0.94772	2.47634	GUSBP9///GUSBP3	glucuronidase, beta pseudogene 9///glucuronidase, beta pseudogene 3
37165_f_at	0.244	0.00214501	4.70547	-0.95762	2.41857	RHD///RHCE	Rh blood group D antigen///Rh blood group CcEe antigens
37167_at	0.2475	0.00222933	4.67274	-0.99275	2.88207	ATXN7	ataxin 7
38411_at	0.2475	0.00223619	-4.67014	-0.99554	-2.19511	SORL1	sortilin related receptor 1
35331_at	0.2475	0.0022632	4.65998	-1.00649	2.28132	CTNNAL1	catenin alpha like 1
38941_s_at	0.2475	0.00228927	4.6503	-1.01694	3.23459	SPC25	SPC25, NDC80 kinetochore complex component
1526_i_at	0.2475	0.00229963	4.64648	-1.02107	1.95539	FGF8	fibroblast growth factor 8
36096_at	0.2475	0.00233308	4.6343	-1.03425	2.57918	REEP1	receptor accessory protein 1
39988_at	0.2475	0.00248596	-4.58096	-1.09227	-2.25399	TAP2	transporter 2, ATP binding cassette subfamily B member
AFFX-HUMTFRR/M11507_3_at	0.2475	0.00248765	4.58039	-1.09289	2.67491	TFRC	transferrin receptor
150_at	0.2475	0.00248925	4.57986	-1.09348	2.10577	MAGI1	membrane associated guanylate kinase, WW and PDZ domain containing 1
1147_at	0.2475	0.00251634	-4.5708	-1.10339	-2.42248	NR2F1	nuclear receptor subfamily 2 group F member 1
41466_s_at	0.2475	0.0025333	4.56518	-1.10954	1.67655	ZNF148	zinc finger protein 148
38009_at	0.2475	0.0025349	-4.56465	-1.11012	-1.59267	SPDEF	SAM pointed domain containing ETS transcription factor
31642_at	0.2475	0.00255184	4.55908	-1.11622	3.40113	RASAL2	RAS protein activator like 2
1581_s_at	0.2475	0.00255206	4.55901	-1.1163	2.61513	TOP2B	topoisomerase (DNA) II beta
40309_at	0.2475	0.00255741	-4.55726	-1.11822	-1.62574	CA9	carbonic anhydrase 9
40450_at	0.2475	0.00258093	4.54962	-1.12661	1.63085	POLE	DNA polymerase epsilon, catalytic subunit
31449_at	0.2475	0.00259504	-4.54507	-1.1316	-2.14722	IL23A///TRBV19	interleukin 23 subunit alpha///T cell receptor beta variable 19
37077_at	0.2475	0.00261494	4.53871	-1.1386	2.07375	PKLR	pyruvate kinase, liver and RBC
32684_at	0.2475	0.00264579	-4.52894	-1.14936	-3.35548	TMEM268	transmembrane protein 268
36837_at	0.2475	0.00265971	4.52457	-1.15417	1.99198	KIF2C	kinesin family member 2C
33913_at	0.2475	0.00274213	4.49923	-1.18218	1.55388	PRRC2A	proline rich coiled-coil 2A
34587_at	0.2475	0.00274823	4.49739	-1.18422	2.98684	EPX	eosinophil peroxidase
34628_at	0.2475	0.00274997	4.49686	-1.1848	2.00855	TAF4B	TATA-box binding protein associated factor 4b
40726_at	0.2475	0.00275039	4.49673	-1.18494	2.73792	KIF11	kinesin family member 11
39872_at	0.2475	0.00275282	4.496	-1.18576	1.60795	GTSE1	G2 and S-phase expressed 1
41851_at	0.2475	0.00279283	-4.48405	-1.19901	-1.70446	CCDC85B	coiled-coil domain containing 85B
34168_at	0.2475	0.00279373	-4.48378	-1.19931	-2.90318	DNTT	DNA nucleotidylexotransferase
39098_at	0.2475	0.00279458	-4.48353	-1.19958	-2.12927	ELN	elastin
41074_at	0.2475	0.00279558	4.48323	-1.19991	2.77397	LGR5	leucine rich repeat containing G protein-coupled receptor 5
38546_at	0.2475	0.00281042	4.47885	-1.20478	3.27038	IL1RAP	interleukin 1 receptor accessory protein
38134_at	0.2475	0.00282707	-4.47397	-1.21021	-1.59221	PLAG1	PLAG1 zinc finger
36274_at	0.2475	0.00284209	4.46959	-1.21508	3.03392	SLC7A1	solute carrier family 7 member 1
37025_at	0.2492	0.00290057	-4.45278	-1.23381	-2.15875	LITAF	lipopolysaccharide induced TNF factor
37773_at	0.2492	0.00293714	4.44245	-1.24534	2.42203	RPGRIP1L	RPGRIP1 like
41037_at	0.2492	0.00293833	4.44212	-1.24571	2.72088	TEAD4	TEA domain transcription factor 4
33943_at	0.2492	0.00294088	-4.4414	-1.24651	-1.99684	FTH1	ferritin heavy chain 1
37643_at	0.2495	0.00297451	4.43205	-1.25697	2.42151	FAS	Fas cell surface death receptor
572_at	0.2495	0.00299338	4.42685	-1.2628	2.61571	TTK	TTK protein kinase
932_i_at	0.2518	0.00306933	4.40628	-1.28588	1.78016	ZNF91	zinc finger protein 91
35127_at	0.2518	0.00307192	-4.40559	-1.28666	-2.57303	HIST1H2AE	histone cluster 1, H2ae
35482_at	0.2554	0.00319491	4.37347	-1.32286	1.62934	AKR1C4	aldo-keto reductase family 1, member C4
1221_at	0.2554	0.00321166	4.3692	-1.32768	2.04075	RAB5B	RAB5B, member RAS oncogene family
456_at	0.2554	0.00321965	-4.36717	-1.32998	-3.21539	SMARCD3	SWI/SNF related, matrix associated, actin dependent regulator of chromatin, subfamily d, member 3
36567_at	0.2554	0.00323485	4.36333	-1.33432	2.35502	SLC17A7	solute carrier family 17 member 7
40463_at	0.2554	0.00323511	4.36326	-1.3344	1.87505	TNPO1	transportin 1
38585_at	0.2554	0.00323717	4.36274	-1.33498	4.44348	HBG2///HBG1	hemoglobin subunit gamma 2///hemoglobin subunit gamma 1
1126_s_at	0.2583	0.00331035	-4.34453	-1.35563	-1.59231	CD44	CD44 molecule (Indian blood group)
38171_at	0.2583	0.00331506	4.34337	-1.35694	1.84763	DCAF7	DDB1 and CUL4 associated factor 7
1158_s_at	0.2595	0.00335098	4.33461	-1.3669	1.63467	CALM3///CALM2///CALM1	calmodulin 3///calmodulin 2///calmodulin 1
36291_at	0.2615	0.0033964	4.32367	-1.37934	2.7554	C18orf25	chromosome 18 open reading frame 25
36618_g_at	0.2615	0.00341802	-4.31853	-1.38521	-2.86157	ID1	inhibitor of DNA binding 1, HLH protein
37612_at	0.2619	0.00344319	-4.31257	-1.39199	-1.47089	PVALB	parvalbumin
1321_s_at	0.2619	0.00347967	-4.30404	-1.40174	-1.53015	EMP1	epithelial membrane protein 1
40223_r_at	0.2619	0.0034949	-4.3005	-1.40578	-1.57821	SBF1	SET binding factor 1
37377_i_at	0.2619	0.00351924	-4.29488	-1.4122	-2.20854	LMNA	lamin A/C
34234_f_at	0.2619	0.00354022	4.29008	-1.4177	2.08181	NKTR	natural killer cell triggering receptor
38765_at	0.2619	0.00356009	4.28555	-1.42288	3.02869	DICER1	dicer 1, ribonuclease III
1708_at	0.2619	0.00359265	4.2782	-1.43131	1.6469	MAPK10	mitogen-activated protein kinase 10
40789_at	0.2619	0.00361537	4.27311	-1.43715	1.67114	AK2	adenylate kinase 2
160040_at	0.2619	0.00362516	-4.27093	-1.43965	-2.01302	EDN3	endothelin 3
36214_at	0.2619	0.00364475	-4.26659	-1.44465	-2.63854	KLF4	Kruppel like factor 4
38578_at	0.2619	0.00367415	4.26011	-1.45209	2.41928	CD27	CD27 molecule
41660_at	0.2619	0.00368154	-4.25849	-1.45395	-1.50997	CELSR1	cadherin EGF LAG seven-pass G-type receptor 1
37420_i_at	0.2619	0.00369306	-4.25598	-1.45685	-1.88618	HLA-F	major histocompatibility complex, class I, F
38968_at	0.262	0.00371424	-4.25138	-1.46215	-2.23993	SH3BP5	SH3 domain binding protein 5
35224_at	0.2685	0.00382748	-4.22724	-1.48999	-4.76276	MIR22///MIR22HG	microRNA 22///MIR22 host gene
41537_r_at	0.2702	0.00387436	4.21748	-1.50129	2.65712	NFIX	nuclear factor I X
419_at	0.2733	0.0040007	4.19181	-1.53108	2.17898	MKI67	marker of proliferation Ki-67
37913_at	0.2733	0.00400794	4.19036	-1.53276	1.87586	DHFR	dihydrofolate reductase
1041_at	0.2733	0.00401724	4.18851	-1.53491	1.6937	EFNA5	ephrin A5
32314_g_at	0.2733	0.00406782	-4.17853	-1.54653	-2.84341	TPM2	tropomyosin 2 (beta)
38242_at	0.2733	0.00409116	-4.17396	-1.55185	-4.98226	BLNK	B-cell linker
37743_at	0.2733	0.00412013	4.16834	-1.55841	2.32933	FEZ1	fasciculation and elongation protein zeta 1
39523_at	0.2733	0.00413346	4.16577	-1.56141	1.57382	STX16	syntaxin 16
34715_at	0.2733	0.00415647	4.16135	-1.56657	2.07948	FOXM1	forkhead box M1
37419_g_at	0.2733	0.00415983	-4.1607	-1.56732	-1.60185	POU2F2	POU class 2 homeobox 2
40021_at	0.2733	0.00419436	-4.15413	-1.57501	-2.2954	KCND1	potassium voltage-gated channel subfamily D member 1
38916_at	0.2733	0.00421629	4.14998	-1.57986	2.60386	MAMLD1	mastermind like domain containing 1
39969_at	0.2733	0.0042217	4.14896	-1.58105	2.29863	HIST2H4B///HIST4H4///HIST2H4A///HIST1H4L///HIST1H4E///HIST1H4B///HIST1H4H///HIST1H4C///HIST1H4J///HIST1H4K///HIST1H4F///HIST1H4D///HIST1H4A///HIST1H4I	histone cluster 2, H4b///histone cluster 4, H4///histone cluster 2, H4a///histone cluster 1, H4l///histone cluster 1, H4e///histone cluster 1, H4b///histone cluster 1, H4h///histone cluster 1, H4c///histone cluster 1, H4j///histone cluster 1, H4k///histone cluster 1, H4f///histone cluster 1, H4d///histone cluster 1, H4a///histone cluster 1, H4i
34904_at	0.2733	0.00423366	4.14671	-1.58368	2.52393	GRIK5	glutamate ionotropic receptor kainate type subunit 5
41368_at	0.2733	0.00424333	-4.1449	-1.5858	-2.0235	SLC13A3	solute carrier family 13 member 3
40004_at	0.2751	0.0042948	4.13533	-1.59702	2.30649	SIX1	SIX homeobox 1
39313_at	0.2751	0.00434878	4.12542	-1.60864	1.74427	WNK1	WNK lysine deficient protein kinase 1
38849_at	0.2751	0.00435616	4.12408	-1.61022	1.81477	SCAMP1	secretory carrier membrane protein 1
36757_at	0.2751	0.00437111	-4.12136	-1.61341	-1.67167	HIST1H3F///HIST1H3B///HIST1H3H///HIST1H3J///HIST1H3G///HIST1H3I///HIST1H3E///HIST1H3C///HIST1H3D///HIST1H3A	histone cluster 1, H3f///histone cluster 1, H3b///histone cluster 1, H3h///histone cluster 1, H3j///histone cluster 1, H3g///histone cluster 1, H3i///histone cluster 1, H3e///histone cluster 1, H3c///histone cluster 1, H3d///histone cluster 1, H3a
36857_at	0.2751	0.00441308	4.1138	-1.62231	1.68782	RAD1	RAD1 checkpoint DNA exonuclease
415_at	0.2751	0.0044456	4.10799	-1.62914	2.94031	CRKL	CRK like proto-oncogene, adaptor protein
2084_s_at	0.2757	0.00449196	4.09979	-1.63881	1.64525	ETV4	ETS variant 4
39142_at	0.2757	0.00449905	4.09854	-1.64028	1.63214	NUDT21	nudix hydrolase 21
117_at	0.2767	0.0045555	-4.08869	-1.65189	-1.82088	HSPA6	heat shock protein family A (Hsp70) member 6
33855_at	0.2767	0.00455822	4.08822	-1.65245	1.76769	GRB2	growth factor receptor bound protein 2
1819_at	0.2767	0.00457993	4.08447	-1.65688	1.7411	RAP2A	RAP2A, member of RAS oncogene family
38554_at	0.2778	0.0046208	4.07747	-1.66516	2.23164	BCAP29	B-cell receptor-associated protein 29
40814_at	0.2784	0.00465224	-4.07213	-1.67148	-2.15781	IDS	iduronate 2-sulfatase
41201_at	0.2785	0.00468198	4.06711	-1.67742	1.65634	DNM1L	dynamin 1 like
640_at	0.2785	0.00469831	4.06437	-1.68067	1.57182	RNF185-AS1	RNF185 antisense RNA 1
38098_at	0.282	0.00477938	-4.05092	-1.69662	-1.64133	LPIN1	lipin 1
41454_at	0.2823	0.00480701	-4.04639	-1.702	-1.5592	HEBP2	heme binding protein 2
41654_at	0.2835	0.00485247	-4.039	-1.71079	-1.38428	ADA	adenosine deaminase
36999_at	0.2835	0.00489884	4.03155	-1.71966	1.7297	KDM5A	lysine demethylase 5A
31333_at	0.2835	0.00492163	4.02791	-1.724	1.83868	TLL1	tolloid like 1
32819_at	0.2835	0.00493126	-4.02638	-1.72582	-2.53028	HIST1H2BK	histone cluster 1, H2bk
37378_r_at	0.2835	0.00496067	-4.02172	-1.73137	-1.59627	LMNA	lamin A/C
31867_at	0.2835	0.00501313	4.01349	-1.7412	2.02991	BBX	BBX, HMG-box containing
35026_f_at	0.2835	0.00503296	4.0104	-1.74489	1.48727	ZNF273	zinc finger protein 273
41612_at	0.2835	0.00503873	4.0095	-1.74596	2.9877	ZNF264	zinc finger protein 264
40329_at	0.2835	0.00508234	-4.00277	-1.75401	-1.78879	SLC39A7	solute carrier family 39 member 7
32626_at	0.2835	0.00509361	4.00104	-1.75608	1.50242	GFPT1	glutamine--fructose-6-phosphate transaminase 1
39109_at	0.2835	0.00510907	3.99867	-1.75891	1.89389	TPX2	TPX2, microtubule nucleation factor
40539_at	0.2835	0.00515795	3.99124	-1.76781	1.54641	MYO9B	myosin IXB
40792_s_at	0.2835	0.0051742	3.98879	-1.77075	1.44687	TRIO	trio Rho guanine nucleotide exchange factor
36386_at	0.2835	0.0052188	3.9821	-1.77877	1.80355	PDK1	pyruvate dehydrogenase kinase 1
40422_at	0.2835	0.00531187	3.96833	-1.7953	3.15258	IGFBP2	insulin like growth factor binding protein 2
34551_at	0.2835	0.0053272	3.96609	-1.79799	2.39749	POU4F2	POU class 4 homeobox 2
35126_at	0.2835	0.00532756	3.96604	-1.79806	1.85716	WASF2	WAS protein family member 2
35640_at	0.2835	0.00533009	-3.96567	-1.7985	-2.28435	RUNX1T1	RUNX1 translocation partner 1
1184_at	0.2835	0.00537168	-3.95963	-1.80577	-1.44999	MIR7703///PSME2	microRNA 7703///proteasome activator subunit 2
38295_at	0.2835	0.00537193	-3.95959	-1.80581	-2.8395	PBX2	PBX homeobox 2
34478_at	0.2835	0.00540685	3.95456	-1.81187	2.01231	RAB11B	RAB11B, member RAS oncogene family
37084_at	0.2835	0.00541057	3.95402	-1.81252	1.65656	LYZL6	lysozyme like 6
35436_at	0.2835	0.00541433	3.95348	-1.81317	1.35101	GOLGA2	golgin A2
36922_at	0.2835	0.0054376	3.95015	-1.81718	1.42755	RRM2	ribonucleotide reductase regulatory subunit M2
923_at	0.2835	0.0054439	3.94925	-1.81827	1.84943	UBL4A	ubiquitin like 4A
33572_at	0.2835	0.00549771	-3.94162	-1.82747	-2.52812	ZNF165	zinc finger protein 165
40511_at	0.2835	0.00552088	-3.93836	-1.83141	-3.10991	GATA3	GATA binding protein 3
32081_at	0.2835	0.00553615	3.93622	-1.83399	1.50887	MIR1178///CIT	microRNA 1178///citron rho-interacting serine/threonine kinase
32643_at	0.2835	0.00559795	3.92762	-1.84439	1.70931	GBE1	glucan (1,4-alpha-), branching enzyme 1
975_at	0.2835	0.00559856	3.92754	-1.84449	1.68905	PLK4	polo like kinase 4
39690_at	0.2835	0.00562585	3.92377	-1.84904	2.44536	PDLIM3	PDZ and LIM domain 3
41429_at	0.2835	0.00566058	3.91901	-1.8548	1.64159	PPP2R1B	protein phosphatase 2 scaffold subunit Abeta
38871_at	0.2835	0.0056792	3.91647	-1.85788	2.02476	BCL10	B-cell CLL/lymphoma 10
39975_at	0.2835	0.00568294	3.91596	-1.8585	1.7096	UBFD1	ubiquitin family domain containing 1
31768_at	0.2835	0.00568496	-3.91568	-1.85883	-1.68031	HIST1H2AH///HIST1H2AG///HIST1H2AM///HIST1H2AL///HIST1H2AK///HIST1H2AI	histone cluster 1, H2ah///histone cluster 1, H2ag///histone cluster 1, H2am///histone cluster 1, H2al///histone cluster 1, H2ak///histone cluster 1, H2ai
37479_at	0.2835	0.00570614	-3.91281	-1.86231	-1.67339	CD72	CD72 molecule
34059_at	0.2835	0.00572135	3.91075	-1.8648	1.71621	MIR1204///PVT1	microRNA 1204///Pvt1 oncogene (non-protein coding)
31880_at	0.2835	0.00578196	3.90261	-1.87468	1.41664	UBXN8	UBX domain protein 8
1617_at	0.2835	0.00578426	3.9023	-1.87505	1.76529	TRIM25	tripartite motif containing 25
33516_at	0.2835	0.00580348	3.89974	-1.87816	2.82397	HBD	hemoglobin subunit delta
36866_at	0.2835	0.00582963	3.89628	-1.88237	2.72544	ANKRD7	ankyrin repeat domain 7
39613_at	0.2835	0.00583057	-3.89615	-1.88252	-1.92981	MAN1A1	mannosidase alpha class 1A member 1
35985_at	0.2835	0.00584929	3.89368	-1.88553	1.90657	PALM2-AKAP2///AKAP2	PALM2-AKAP2 readthrough///A-kinase anchoring protein 2
440_at	0.2835	0.00585744	3.8926	-1.88683	1.71946	NFIC	nuclear factor I C
36905_at	0.2835	0.00586115	3.89211	-1.88743	1.56966	MAP3K7	mitogen-activated protein kinase kinase kinase 7
36796_at	0.2844	0.00590194	3.88677	-1.89393	3.12546	SPN	sialophorin
39007_at	0.2847	0.00593036	-3.88307	-1.89843	-1.91424	MMP2	matrix metallopeptidase 2
670_s_at	0.2849	0.00595762	-3.87954	-1.90273	-1.44929	LOC401317///CREB5	uncharacterized LOC401317///cAMP responsive element binding protein 5
32064_at	0.2849	0.00599353	3.87491	-1.90836	1.27669	MED1	mediator complex subunit 1
33344_at	0.2849	0.00603068	3.87015	-1.91416	2.00365	MED14	mediator complex subunit 14
40495_at	0.2849	0.00603253	3.86992	-1.91444	2.4662	ORAI2	ORAI calcium release-activated calcium modulator 2
40036_at	0.2849	0.00606447	3.86586	-1.9194	1.30716	MAGOHB///MAGOH	mago homolog B, exon junction complex core component///mago homolog, exon junction complex core component
1017_at	0.2849	0.00609273	3.86228	-1.92376	1.40567	MSH6	mutS homolog 6
1805_g_at	0.2849	0.00609277	-3.86228	-1.92376	-2.03183	KLK3	kallikrein related peptidase 3
36706_at	0.2855	0.00615873	3.85401	-1.93386	1.71176	CDKL5	cyclin dependent kinase like 5
32152_at	0.2855	0.0061848	3.85076	-1.93783	1.51992	ANK1	ankyrin 1
35699_at	0.2855	0.00619814	3.84911	-1.93985	2.20205	BUB1B	BUB1 mitotic checkpoint serine/threonine kinase B
34157_f_at	0.2855	0.00621539	-3.84698	-1.94246	-1.58494	HIST1H2AL	histone cluster 1, H2al
32303_at	0.2855	0.00622806	-3.84542	-1.94437	-1.81831	ETV3	ETS variant 3
41438_at	0.2855	0.0062416	3.84375	-1.94641	1.53557	OSBPL8	oxysterol binding protein like 8
41291_at	0.2865	0.00630732	3.83572	-1.95624	3.30811	TMEM259	transmembrane protein 259
33603_at	0.2865	0.00630872	3.83555	-1.95644	2.03974	ABCD1	ATP binding cassette subfamily D member 1
35504_at	0.2898	0.00640387	3.82409	-1.9705	2.74512	ARID1A	AT-rich interaction domain 1A
32798_at	0.2918	0.00651076	-3.81143	-1.98604	-2.77971	GSTM3	glutathione S-transferase mu 3
35678_at	0.2918	0.00653059	3.80911	-1.9889	1.86481	PCDH7	protocadherin 7
37671_at	0.2918	0.00653355	-3.80877	-1.98932	-2.17836	LAMA4	laminin subunit alpha 4
40323_at	0.2918	0.00654077	3.80792	-1.99036	1.42508	CD38	CD38 molecule
41123_s_at	0.2938	0.00663323	-3.79721	-2.00354	-1.93349	ENPP2	ectonucleotide pyrophosphatase/phosphodiesterase 2
36294_at	0.2938	0.00663488	3.79702	-2.00378	1.5591	STK4	serine/threonine kinase 4
1993_s_at	0.2938	0.00665561	3.79464	-2.00671	2.23053	BRCA1	BRCA1, DNA repair associated
34048_at	0.294	0.00668448	-3.79134	-2.01078	-1.39039	GK2	glycerol kinase 2
31487_at	0.296	0.00675236	3.78364	-2.02027	2.60263	FEZ2	fasciculation and elongation protein zeta 2
37314_at	0.2978	0.00683417	3.77447	-2.03159	2.82472	EAPP	E2F associated phosphoprotein
31349_at	0.2978	0.00683965	3.77386	-2.03234	1.57829	PPBPP2	pro-platelet basic protein pseudogene 2
40000_f_at	0.2979	0.00686551	3.77099	-2.03589	1.34419	VPS13A	vacuolar protein sorting 13 homolog A
1762_at	0.2984	0.00690085	-3.76709	-2.04072	-1.53323	PMS2P4	PMS1 homolog 2, mismatch repair system component pseudogene 4
39933_at	0.3012	0.00700256	3.75597	-2.05447	1.92178	DUSP7	dual specificity phosphatase 7
281_s_at	0.3012	0.00701367	-3.75477	-2.05597	-2.67905	PPP3CA	protein phosphatase 3 catalytic subunit alpha
34510_at	0.3022	0.00711936	3.74342	-2.07003	1.44567	CDT1	chromatin licensing and DNA replication factor 1
933_f_at	0.3022	0.00712532	3.74279	-2.07082	1.34484	ZNF91	zinc finger protein 91
37849_at	0.3022	0.00715272	-3.73988	-2.07443	-1.5888	SLIT1	slit guidance ligand 1
41215_s_at	0.3022	0.00718742	-3.73621	-2.07898	-3.0096	ID2B///ID2	inhibitor of DNA binding 2B, HLH protein (pseudogene)///inhibitor of DNA binding 2, HLH protein
31681_at	0.3022	0.00719609	3.7353	-2.08012	1.80833	EPOR	erythropoietin receptor
35995_at	0.3022	0.00721067	3.73377	-2.08202	2.23675	ZWINT	ZW10 interacting kinetochore protein
39350_at	0.3022	0.00724755	3.7299	-2.08682	1.74956	GPC3	glypican 3
36751_at	0.3022	0.00725205	-3.72943	-2.08741	-1.50494	RGS11	regulator of G-protein signaling 11
962_at	0.3061	0.0073807	-3.71613	-2.10396	-2.34094	BMX	BMX non-receptor tyrosine kinase
40290_f_at	0.3061	0.00739395	-3.71478	-2.10564	-1.76041	ST3GAL1	ST3 beta-galactoside alpha-2,3-sialyltransferase 1
41400_at	0.3075	0.00745999	3.70806	-2.11401	1.34986	TK1	thymidine kinase 1
37475_at	0.3075	0.00748263	3.70577	-2.11687	1.42629	WDR62	WD repeat domain 62
1935_at	0.3075	0.00750163	3.70386	-2.11926	1.99473	MDM4	MDM4, p53 regulator
41172_at	0.3085	0.0075507	-3.69894	-2.12539	-1.68334	RDH11	retinol dehydrogenase 11 (all-trans/9-cis/11-cis)
35680_r_at	0.3088	0.00760163	3.69387	-2.13172	2.10721	DPP6	dipeptidyl peptidase like 6
1536_at	0.3088	0.00762512	3.69154	-2.13463	1.91474	CDC6	cell division cycle 6
39361_f_at	0.3088	0.00763228	3.69084	-2.13551	1.42674	TSPAN6	tetraspanin 6
34334_at	0.31	0.00768595	3.68556	-2.14211	1.77666	EFNB2	ephrin B2
37365_at	0.3126	0.00779839	-3.67462	-2.15579	-1.73334	DNAJB2	DnaJ heat shock protein family (Hsp40) member B2
37461_at	0.3126	0.00780072	3.6744	-2.15608	1.9049	ANGPT2	angiopoietin 2
38595_r_at	0.3127	0.0078471	3.66994	-2.16166	1.77222	CEP170B	centrosomal protein 170B
1990_g_at	0.3127	0.00785234	3.66944	-2.16229	1.41029	BRCA2	BRCA2, DNA repair associated
34683_at	0.3133	0.00789059	3.66578	-2.16687	1.58937	CELF1	CUGBP, Elav-like family member 1
41577_at	0.3152	0.00801213	-3.6543	-2.18127	-3.38806	PPP1R16B	protein phosphatase 1 regulatory subunit 16B
32331_at	0.3152	0.00801765	3.65379	-2.18192	1.86751	LOC100507855///AK4	adenylate kinase 4, mitochondrial-like///adenylate kinase 4
443_at	0.3152	0.00804382	3.65134	-2.18499	1.55105	HOXD4	homeobox D4
41081_at	0.3152	0.00807638	3.64831	-2.1888	1.63639	BUB1	BUB1 mitotic checkpoint serine/threonine kinase
AFFX-HUMTFRR/M11507_M_at	0.3152	0.00810978	3.64521	-2.19269	1.83057	TFRC	transferrin receptor
33862_at	0.3152	0.00812047	3.64423	-2.19393	2.15509	PLPP3	phospholipid phosphatase 3
31523_f_at	0.3152	0.00812559	-3.64375	-2.19453	-1.45346	HIST1H2BE	histone cluster 1, H2be
32129_at	0.3152	0.00818727	3.63808	-2.20166	1.43656	RNF115	ring finger protein 115
32313_at	0.3152	0.00819336	-3.63753	-2.20236	-2.13786	TPM2	tropomyosin 2 (beta)
35277_at	0.3152	0.00820244	-3.6367	-2.2034	-2.45794	SPON1	spondin 1
34909_at	0.3152	0.00821385	3.63566	-2.20471	2.77495	PHTF2	putative homeodomain transcription factor 2
37113_at	0.3157	0.008251	3.63228	-2.20897	2.97925	TGFBRAP1	transforming growth factor beta receptor associated protein 1
31687_f_at	0.3161	0.00828668	3.62905	-2.21304	2.54507	HBB	hemoglobin subunit beta
40304_at	0.318	0.00837488	-3.62113	-2.22302	-2.10675	DST	dystonin
35162_s_at	0.318	0.00839955	-3.61892	-2.22579	-1.27765	ACVR2A	activin A receptor type 2A
38262_at	0.318	0.00851274	3.60892	-2.23842	1.98542	MBOAT2	membrane bound O-acyltransferase domain containing 2
37813_at	0.318	0.00852791	3.60759	-2.2401	1.62011	DDX51	DEAD-box helicase 51
31618_at	0.318	0.00854746	3.60588	-2.24226	1.59562	TP53	tumor protein p53
36356_at	0.318	0.00856555	3.6043	-2.24425	1.39801	GDF5	growth differentiation factor 5
32827_at	0.318	0.00857027	3.60389	-2.24477	2.13039	RRAS2	related RAS viral (r-ras) oncogene homolog 2
40178_at	0.318	0.00858551	3.60257	-2.24645	2.12504	ZBTB33	zinc finger and BTB domain containing 33
39888_at	0.318	0.00858703	3.60243	-2.24662	2.78058	B4GALT5	beta-1,4-galactosyltransferase 5
35842_at	0.318	0.00858897	-3.60227	-2.24683	-1.26241	IL6ST	interleukin 6 signal transducer
34666_at	0.3189	0.0086377	3.59804	-2.25217	1.52167	LOC100129518///SOD2	uncharacterized LOC100129518///superoxide dismutase 2, mitochondrial
34506_at	0.3213	0.00872852	3.59024	-2.26204	2.10322	ALAD	aminolevulinate dehydratase
39198_s_at	0.3214	0.0087564	3.58787	-2.26505	1.66018	TRAPPC12	trafficking protein particle complex 12
37171_at	0.322	0.00880843	3.58345	-2.27064	2.90672	KIF23	kinesin family member 23
32884_at	0.322	0.00883062	-3.58158	-2.27301	-1.88177	PHF20	PHD finger protein 20
1552_i_at	0.322	0.00887815	3.57758	-2.27808	1.62499	CYP2A13	cytochrome P450 family 2 subfamily A member 13
40537_at	0.322	0.00889598	3.57609	-2.27997	1.57068	EIF5B	eukaryotic translation initiation factor 5B
33012_at	0.322	0.00890546	-3.5753	-2.28098	-1.5019	TNFSF8	tumor necrosis factor superfamily member 8
31829_r_at	0.322	0.0089262	3.57357	-2.28317	1.46288	TGOLN2	trans-golgi network protein 2
41575_at	0.325	0.00907407	3.56135	-2.29868	2.86397	EXT1	exostosin glycosyltransferase 1
1219_at	0.325	0.00908738	3.56026	-2.30007	2.50001	IRF2	interferon regulatory factor 2
1997_s_at	0.325	0.00911737	-3.55781	-2.30318	-1.71758	BAX	BCL2 associated X, apoptosis regulator
36879_at	0.325	0.00917506	-3.55313	-2.30913	-2.63683	TYMP	thymidine phosphorylase
40754_at	0.325	0.00919964	3.55114	-2.31166	1.39052	GTF2H3	general transcription factor IIH subunit 3
1065_at	0.325	0.0092113	-3.5502	-2.31286	-1.41367	FLT3	fms related tyrosine kinase 3
31485_at	0.325	0.00922915	3.54877	-2.31469	1.32193	PRPS1L1	phosphoribosyl pyrophosphate synthetase 1-like 1
39375_g_at	0.325	0.00926977	3.54551	-2.31883	1.48864	GTSE1	G2 and S-phase expressed 1
38064_at	0.325	0.00927666	-3.54496	-2.31953	-1.34091	MVP	major vault protein
36269_at	0.325	0.00930922	3.54236	-2.32284	2.13627	ADAMTS3	ADAM metallopeptidase with thrombospondin type 1 motif 3
38078_at	0.325	0.00930974	-3.54232	-2.3229	-1.3619	FLNB	filamin B
36742_at	0.325	0.00932818	3.54085	-2.32476	2.05646	TRIM15	tripartite motif containing 15
535_s_at	0.325	0.00934569	3.53946	-2.32654	3.07502	NFKB2	nuclear factor kappa B subunit 2
1292_at	0.3263	0.00943996	-3.53202	-2.33602	-1.7812	DUSP2	dual specificity phosphatase 2
39571_at	0.3263	0.00945539	3.53081	-2.33756	1.63361	CAMSAP1	calmodulin regulated spectrin associated protein 1
34266_at	0.3263	0.00948313	3.52864	-2.34033	2.40449	LEPROT///LEPR	leptin receptor overlapping transcript///leptin receptor
38116_at	0.3263	0.0095129	3.52632	-2.34329	2.68178	KIAA0101	KIAA0101
34975_at	0.3263	0.0095201	3.52576	-2.344	1.41173	KLRG1	killer cell lectin like receptor G1
153_f_at	0.3263	0.00953689	-3.52446	-2.34567	-1.78396	HIST1H2BJ	histone cluster 1, H2bj
31840_at	0.3323	0.0097373	3.50908	-2.36532	1.4255	IDE	insulin degrading enzyme
926_at	0.3323	0.00980772	3.50376	-2.37213	2.17591	MT1G	metallothionein 1G
32024_at	0.3323	0.00981722	-3.50304	-2.37304	-2.29196	KHDRBS2	KH RNA binding domain containing, signal transduction associated 2
33304_at	0.3324	0.00985501	-3.5002	-2.37667	-2.95375	ISG20	interferon stimulated exonuclease gene 20
33266_at	0.3324	0.00987706	3.49856	-2.37878	1.37965	AURKB	aurora kinase B
38576_at	0.3324	0.00992044	-3.49532	-2.38293	-1.78101	HIST1H2BD	histone cluster 1, H2bd
38953_at	0.3324	0.00992697	3.49484	-2.38355	1.39189	TRAIP	TRAF interacting protein
36366_at	0.3345	0.0100342	3.48692	-2.3937	2.59221	B4GALT6	beta-1,4-galactosyltransferase 6
40644_g_at	0.3345	0.0100646	3.48468	-2.39656	2.12301	ITGA2B	integrin subunit alpha 2b
1178_at	0.3345	0.0100719	3.48415	-2.39725	1.89095	DHFR	dihydrofolate reductase
1362_s_at	0.3345	0.0101336	3.47965	-2.40303	1.43085	RXRB	retinoid X receptor beta
31779_s_at	0.3345	0.0101491	-3.47852	-2.40447	-2.21971	PRDM1	PR/SET domain 1
32126_at	0.3345	0.0101696	-3.47703	-2.40638	-2.16983	FGF7	fibroblast growth factor 7
41607_at	0.3345	0.0101923	-3.47539	-2.40849	-1.49878	OVGP1	oviductal glycoprotein 1
35606_at	0.3345	0.0102009	3.47478	-2.40928	1.28832	HDC	histidine decarboxylase
34693_at	0.3371	0.0103881	-3.4614	-2.42647	-2.07277	ST6GALNAC2	ST6 N-acetylgalactosaminide alpha-2,6-sialyltransferase 2
34112_r_at	0.3371	0.0104078	-3.46	-2.42827	-2.03249	PRMT2	protein arginine methyltransferase 2
41287_s_at	0.3371	0.0104831	3.4547	-2.43509	1.65206	CALM1	calmodulin 1
31766_s_at	0.3371	0.0105153	-3.45245	-2.43798	-1.79373	DOCK10	dedicator of cytokinesis 10
40145_at	0.3371	0.0105328	3.45123	-2.43956	2.43212	TOP2A	topoisomerase (DNA) II alpha
1745_at	0.3371	0.0105461	-3.4503	-2.44075	-3.00205	RET	ret proto-oncogene
31472_s_at	0.3371	0.0105763	-3.4482	-2.44346	-1.30073	CD44	CD44 molecule (Indian blood group)
464_s_at	0.3371	0.0106029	-3.44636	-2.44583	-1.14119	IFI35	interferon induced protein 35
663_at	0.3371	0.0106087	3.44596	-2.44635	1.46712	EIF1AX	eukaryotic translation initiation factor 1A, X-linked
33041_at	0.3371	0.0106173	3.44536	-2.44711	1.58832	GJC1	gap junction protein gamma 1
37097_at	0.3371	0.0106203	3.44516	-2.44738	1.62338	SLC17A1	solute carrier family 17 member 1
38847_at	0.3371	0.0106634	3.44219	-2.45121	1.38051	MELK	maternal embryonic leucine zipper kinase
41544_at	0.3371	0.0107016	-3.43956	-2.45459	-1.99657	PLK2	polo like kinase 2
40062_s_at	0.3371	0.0107019	3.43954	-2.45462	3.26732	MYL4	myosin light chain 4
37951_at	0.3371	0.0107311	3.43754	-2.4572	2.21619	DLC1	DLC1 Rho GTPase activating protein
35314_at	0.3371	0.0107341	3.43734	-2.45746	1.707	NCAPD2	non-SMC condensin I complex subunit D2
35417_at	0.3394	0.0108326	3.43064	-2.4661	1.74539	CUBN	cubilin
37216_at	0.3401	0.0108831	-3.42724	-2.4705	-1.34234	SBNO2	strawberry notch homolog 2
287_at	0.3418	0.0110036	-3.41917	-2.48092	-2.59319	ATF3	activating transcription factor 3
40697_at	0.3418	0.011014	3.41848	-2.48182	1.57874	CCNA2	cyclin A2
39374_at	0.3418	0.011054	3.41583	-2.48525	1.32652	GTSE1	G2 and S-phase expressed 1
31403_at	0.3418	0.0110695	3.4148	-2.48657	2.20989	SLC18A1	solute carrier family 18 member A1
33879_at	0.3418	0.0111008	3.41273	-2.48925	1.2134	SIGMAR1	sigma non-opioid intracellular receptor 1
37287_at	0.3418	0.0111195	3.41151	-2.49083	1.41824	NRCAM	neuronal cell adhesion molecule
38158_at	0.3418	0.0111289	3.41088	-2.49164	1.79239	ESPL1	extra spindle pole bodies like 1, separase
36054_at	0.3418	0.0111548	3.40919	-2.49383	1.26259	MAU2	MAU2 sister chromatid cohesion factor
38234_at	0.3429	0.0112616	-3.40222	-2.50285	-1.27649	TLE3	transducin like enhancer of split 3
32146_s_at	0.3429	0.0112982	3.39985	-2.50593	1.78523	ADD1	adducin 1
38146_at	0.3429	0.0112987	3.39982	-2.50597	2.40535	ST18	ST18, C2H2C-type zinc finger
34082_at	0.3431	0.0113319	3.39768	-2.50874	2.58557	SSH1	slingshot protein phosphatase 1
37644_s_at	0.3516	0.0116667	3.37643	-2.5363	1.91049	FAS	Fas cell surface death receptor
1136_at	0.3516	0.0117755	3.36967	-2.54509	1.22616	DTYMK	deoxythymidylate kinase
35160_at	0.3516	0.0117942	3.36852	-2.54659	1.56516	LDB1	LIM domain binding 1
36388_at	0.3516	0.0118106	3.3675	-2.54791	2.90256	PTH2R	parathyroid hormone 2 receptor
33401_at	0.3516	0.011813	3.36736	-2.5481	2.44804	MASP1	mannan binding lectin serine peptidase 1
38018_g_at	0.3516	0.0118169	-3.36712	-2.54841	-2.25924	CD79A	CD79a molecule
39656_at	0.3516	0.0118212	-3.36685	-2.54875	-1.13694	RGS6	regulator of G-protein signaling 6
31528_f_at	0.3516	0.0118345	-3.36603	-2.54982	-1.37178	HIST1H2BM	histone cluster 1, H2bm
40996_s_at	0.3526	0.0119577	3.3585	-2.55962	2.06209	NEFL	neurofilament, light polypeptide
36773_f_at	0.3526	0.0120316	-3.35402	-2.56546	-2.47804	LOC101060835///HLA-DQB1	HLA class II histocompatibility antigen, DQ beta 1 chain-like///major histocompatibility complex, class II, DQ beta 1
38212_at	0.3526	0.0120473	3.35306	-2.5667	1.50966	B4GALNT1	beta-1,4-N-acetyl-galactosaminyltransferase 1
34197_at	0.3526	0.0120605	3.35227	-2.56773	1.23095	PIK3R2	phosphoinositide-3-kinase regulatory subunit 2
34546_at	0.3526	0.0121225	3.34855	-2.57259	4.42721	DEFA4	defensin alpha 4
36273_at	0.3526	0.0121339	-3.34786	-2.57347	-1.71854	CDK5R1	cyclin dependent kinase 5 regulatory subunit 1
35620_at	0.3526	0.0121391	3.34755	-2.57388	1.20775	TOMM40	translocase of outer mitochondrial membrane 40
34597_at	0.3526	0.0121565	3.34651	-2.57524	2.16323	CH17-360D5.1///NPY4R	neuropeptide Y receptor type 4-like///neuropeptide Y receptor Y4
2002_s_at	0.3526	0.0121852	-3.34479	-2.57747	-2.14126	BCL2A1	BCL2 related protein A1
37987_at	0.3526	0.0121896	3.34454	-2.57781	1.8586	NCBP1	nuclear cap binding protein subunit 1
183_at	0.3526	0.0122005	3.34388	-2.57866	2.32396	MAP2	microtubule associated protein 2
32514_s_at	0.3526	0.0122032	-3.34372	-2.57887	-3.45561	CTSZ	cathepsin Z
36435_at	0.3526	0.012234	3.34189	-2.58126	1.34484	PPM1A	protein phosphatase, Mg2+/Mn2+ dependent 1A
32682_at	0.3547	0.0123381	3.33574	-2.58928	3.01956	TMPO	thymopoietin
37263_at	0.3547	0.0123635	3.33425	-2.59123	1.37376	GGH	gamma-glutamyl hydrolase
34588_i_at	0.3548	0.0124146	3.33126	-2.59513	1.46815	AMELX	amelogenin, X-linked
32312_at	0.3548	0.012421	-3.33088	-2.59562	-3.20453	TPM2	tropomyosin 2 (beta)
35253_at	0.3586	0.0126279	-3.3189	-2.61127	-1.20888	GAB2	GRB2 associated binding protein 2
40929_at	0.3586	0.0126999	3.31479	-2.61665	1.65416	WSB1	WD repeat and SOCS box containing 1
33384_at	0.3586	0.012704	3.31455	-2.61696	1.69445	CAST	calpastatin
39440_f_at	0.3586	0.012743	3.31233	-2.61986	1.86277	RPARP-AS1	RPARP antisense RNA 1
32523_at	0.3586	0.0127591	-3.31142	-2.62106	-1.33202	CLTB	clathrin light chain B
34517_at	0.3586	0.0127727	-3.31065	-2.62207	-1.67504	HMGCS1	3-hydroxy-3-methylglutaryl-CoA synthase 1
31749_f_at	0.3586	0.0127776	-3.31037	-2.62244	-1.85592	HIST1H2AK	histone cluster 1, H2ak
36101_s_at	0.3586	0.0128323	3.30728	-2.62648	2.59735	VEGFA	vascular endothelial growth factor A
37949_at	0.3586	0.0128642	3.30548	-2.62883	1.22485	SNRPD1	small nuclear ribonucleoprotein D1 polypeptide
204_at	0.3586	0.0128665	-3.30535	-2.629	-2.66258	HOXA4	homeobox A4
1554_f_at	0.3586	0.0129067	-3.30309	-2.63196	-1.90557	CYP2A13	cytochrome P450 family 2 subfamily A member 13
33901_at	0.3586	0.0129228	3.3022	-2.63313	1.28839	SLC29A1	solute carrier family 29 member 1 (Augustine blood group)
34410_at	0.3586	0.0129252	-3.30206	-2.63332	-2.13851	MVD	mevalonate diphosphate decarboxylase
36720_at	0.3592	0.0129739	3.29934	-2.63687	1.1895	PDK3	pyruvate dehydrogenase kinase 3
36225_s_at	0.3598	0.0130241	3.29655	-2.64053	1.80921	SFPQ	splicing factor proline and glutamine rich
41059_at	0.3631	0.013174	-3.28828	-2.65138	-1.50531	CD300A	CD300a molecule
31471_at	0.3632	0.0132095	3.28633	-2.65393	1.40226	ZNF674	zinc finger protein 674
37173_at	0.3632	0.0132337	3.28501	-2.65566	1.33343	CENPE	centromere protein E
1635_at	0.3649	0.0133238	3.28012	-2.66209	1.11623	ABL1	ABL proto-oncogene 1, non-receptor tyrosine kinase
32025_at	0.3652	0.0133712	3.27755	-2.66545	1.5481	TCF7L2	transcription factor 7 like 2
31606_at	0.3652	0.0133922	-3.27642	-2.66694	-1.47104	RIMS1	regulating synaptic membrane exocytosis 1
41844_at	0.3659	0.0134486	-3.27339	-2.67092	-1.41751	YIPF4	Yip1 domain family member 4
33630_s_at	0.3668	0.013511	3.27005	-2.67531	1.92447	SPTBN2	spectrin beta, non-erythrocytic 2
32140_at	0.3679	0.0135812	-3.26631	-2.68022	-1.9154	SORL1	sortilin related receptor 1
39968_at	0.3685	0.0136308	3.26369	-2.68367	1.59754	LTC4S	leukotriene C4 synthase
41115_s_at	0.3685	0.0136735	-3.26143	-2.68664	-1.8692	BAIAP3	BAI1 associated protein 3
1827_s_at	0.3685	0.0136897	3.26058	-2.68776	1.50893	MYC	v-myc avian myelocytomatosis viral oncogene homolog
33626_at	0.3696	0.0137591	3.25694	-2.69255	1.96212	CACNA1E	calcium voltage-gated channel subunit alpha1 E
1592_at	0.3707	0.0138291	3.25328	-2.69736	1.77376	TOP2A	topoisomerase (DNA) II alpha
391_at	0.3713	0.0139184	3.24865	-2.70346	1.22538	PPP5C	protein phosphatase 5 catalytic subunit
33864_at	0.3713	0.013968	3.24609	-2.70683	1.47958	ZMYND11	zinc finger MYND-type containing 11
38714_at	0.3713	0.0139712	3.24593	-2.70705	1.30813	GYPA	glycophorin A (MNS blood group)
32905_s_at	0.3713	0.0139775	3.2456	-2.70748	2.14539	TPSB2///TPSD1///TPSAB1	tryptase beta 2 (gene/pseudogene)///tryptase delta 1///tryptase alpha/beta 1
34246_at	0.3713	0.0139989	-3.2445	-2.70893	-2.1707	PXDC1	PX domain containing 1
33421_s_at	0.3713	0.0140326	-3.24277	-2.7112	-1.08263	SC5D	sterol-C5-desaturase
39910_at	0.3713	0.0141091	-3.23886	-2.71636	-1.42741	2018-03-02	membrane associated ring-CH-type finger 2
41625_at	0.3713	0.0141167	3.23848	-2.71687	1.1376	MED13	mediator complex subunit 13
40394_at	0.3716	0.0141586	-3.23635	-2.71968	-1.31517	GGCX	gamma-glutamyl carboxylase
35312_at	0.3721	0.0142076	3.23386	-2.72295	1.95352	MCM2	minichromosome maintenance complex component 2
34278_at	0.3722	0.0142406	3.2322	-2.72515	1.23593	EIF1AX	eukaryotic translation initiation factor 1A, X-linked
38641_at	0.3728	0.0142929	3.22956	-2.72862	1.18584	TSC22D4	TSC22 domain family member 4
32676_at	0.3756	0.0144304	3.22269	-2.7377	1.26653	ALDH6A1	aldehyde dehydrogenase 6 family member A1
41138_at	0.3759	0.0144734	-3.22056	-2.74052	-1.33716	CD99	CD99 molecule
33429_at	0.3759	0.0145081	3.21883	-2.74279	1.63831	TPGS2	tubulin polyglutamylase complex subunit 2
41468_at	0.3759	0.0145447	3.21703	-2.74518	2.86922	TARP///TRGV9///TRGC2	TCR gamma alternate reading frame protein///T cell receptor gamma variable 9///T cell receptor gamma constant 2
38920_at	0.3759	0.0145702	3.21577	-2.74684	1.31535	CHEK1	checkpoint kinase 1
37467_at	0.3759	0.0145884	-3.21488	-2.74802	-2.20737	IGHD	immunoglobulin heavy constant delta
35130_at	0.3764	0.0146378	3.21245	-2.75122	1.38394	GSR	glutathione-disulfide reductase
41704_at	0.3765	0.014681	-3.21034	-2.75402	-1.81282	TMEM151B	transmembrane protein 151B
32585_at	0.3765	0.014741	3.20741	-2.75789	1.25677	EPB41L2	erythrocyte membrane protein band 4.1 like 2
2087_s_at	0.3765	0.0147579	3.20659	-2.75897	2.68588	CDH11	cadherin 11
37829_at	0.3765	0.0147627	3.20636	-2.75928	3.43436	GAS2	growth arrest specific 2
37136_at	0.3795	0.0149393	-3.19784	-2.77055	-1.49406	SH2B2	SH2B adaptor protein 2
33596_at	0.3795	0.0149538	-3.19715	-2.77147	-2.06293	SPOCK3	sparc/osteonectin, cwcv and kazal-like domains proteoglycan (testican) 3
36894_at	0.3795	0.014968	-3.19647	-2.77237	-1.48042	CBX7	chromobox 7
36766_at	0.3795	0.0150088	3.19452	-2.77495	2.51598	RNASE2	ribonuclease A family member 2
32722_at	0.3795	0.0150291	-3.19355	-2.77624	-1.89729	ARG2	arginase 2
36831_at	0.3797	0.0150673	3.19173	-2.77864	2.15226	DSTYK	dual serine/threonine and tyrosine protein kinase
35669_at	0.3807	0.0151395	-3.18831	-2.78317	-2.08895	COBL	cordon-bleu WH2 repeat protein
35824_at	0.3829	0.0152558	-3.18284	-2.79043	-2.8977	ZBTB18	zinc finger and BTB domain containing 18
1837_at	0.3835	0.0153212	3.17978	-2.79448	1.50978	RRAS2	related RAS viral (r-ras) oncogene homolog 2
37539_at	0.3835	0.0153811	3.17699	-2.79818	1.54566	RGL1	ral guanine nucleotide dissociation stimulator like 1
40179_at	0.3835	0.0154039	3.17594	-2.79958	2.13982	ZBTB33	zinc finger and BTB domain containing 33
40153_at	0.3835	0.0154111	-3.1756	-2.80003	-1.46651	TAP1	transporter 1, ATP binding cassette subfamily B member
35001_at	0.3835	0.0155015	3.17142	-2.80557	1.1391	KCTD20	potassium channel tetramerization domain containing 20
1883_s_at	0.3835	0.0155482	3.16928	-2.80842	1.59315	AFF1	AF4/FMR2 family member 1
148_at	0.3835	0.0155648	3.16851	-2.80944	1.49945	ELL2	elongation factor for RNA polymerase II 2
41344_s_at	0.3835	0.0155674	-3.16839	-2.80959	-1.21074	PURA	purine rich element binding protein A
867_s_at	0.3835	0.0155676	3.16838	-2.80961	1.65754	THBS1	thrombospondin 1
36281_at	0.3835	0.0155831	3.16768	-2.81055	1.29742	NHLH1	nescient helix-loop-helix 1
35879_at	0.3837	0.0156218	3.1659	-2.8129	1.41933	GAL	galanin and GMAP prepropeptide
1613_s_at	0.3837	0.0156528	3.16449	-2.81478	2.1836	USP32///USP6	ubiquitin specific peptidase 32///ubiquitin specific peptidase 6
36813_at	0.3856	0.0157614	3.15956	-2.82134	1.35858	TRIP13	thyroid hormone receptor interactor 13
1079_g_at	0.389	0.0159285	3.15203	-2.83134	1.96346	PRLR	prolactin receptor
33511_at	0.3906	0.0160268	-3.14764	-2.83717	-1.5938	ZNF80	zinc finger protein 80
35218_at	0.3916	0.0160978	3.1445	-2.84136	1.32331	PDCD10	programmed cell death 10
221_s_at	0.3916	0.0161312	3.14302	-2.84333	2.2546	PIGA	phosphatidylinositol glycan anchor biosynthesis class A
1766_g_at	0.3928	0.0162668	3.13706	-2.85126	1.27035	CASP10	caspase 10
545_g_at	0.3928	0.0162735	-3.13677	-2.85165	-1.62493	NFKB2	nuclear factor kappa B subunit 2
1297_at	0.3928	0.0162738	-3.13675	-2.85167	-2.55051	RBPMS	RNA binding protein with multiple splicing
31930_f_at	0.393	0.0163776	3.13222	-2.8577	1.42144	RHD///RHCE	Rh blood group D antigen///Rh blood group CcEe antigens
616_s_at	0.393	0.0163819	3.13204	-2.85795	1.49103	THRA	thyroid hormone receptor, alpha
34407_at	0.393	0.0164164	-3.13054	-2.85994	-1.36358	RARRES2	retinoic acid receptor responder 2
31931_f_at	0.393	0.0164208	3.13035	-2.8602	2.1598	RHD///RHCE	Rh blood group D antigen///Rh blood group CcEe antigens
827_s_at	0.393	0.016434	3.12978	-2.86096	1.45083	DYRK1A	dual specificity tyrosine phosphorylation regulated kinase 1A
38548_at	0.3935	0.0165249	-3.12585	-2.86619	-2.22492	CYP2C8	cytochrome P450 family 2 subfamily C member 8
2009_at	0.3935	0.0165529	3.12465	-2.86779	2.45369	PTK2B	protein tyrosine kinase 2 beta
41455_at	0.3935	0.0165542	-3.12459	-2.86787	-2.67207	ARHGAP32	Rho GTPase activating protein 32
35547_at	0.3935	0.0166071	3.12233	-2.87089	2.16554	SLC16A7	solute carrier family 16 member 7
38896_at	0.3935	0.0166135	3.12205	-2.87126	1.49947	TNPO2	transportin 2
38927_i_at	0.3941	0.0166692	3.11967	-2.87443	2.27224	TYR	tyrosinase
31367_at	0.3942	0.0167187	3.11756	-2.87724	1.18198	TTLL5	tubulin tyrosine ligase like 5
31736_at	0.3942	0.0167348	3.11688	-2.87816	1.48673	STRN	striatin
41730_at	0.3945	0.0167803	3.11495	-2.88073	1.79705	MYL3	myosin light chain 3
38065_at	0.3959	0.0168721	3.11107	-2.8859	1.13329	HMGB2	high mobility group box 2
36118_at	0.3962	0.0169354	-3.10841	-2.88945	-1.12993	NCOA1	nuclear receptor coactivator 1
40231_at	0.3962	0.0169455	3.10799	-2.89002	1.92553	SMAD6	SMAD family member 6
41639_at	0.3962	0.0169768	3.10668	-2.89177	1.45545	NCAPH	non-SMC condensin I complex subunit H
38301_at	0.3962	0.0170073	3.10541	-2.89347	1.10116	ADK	adenosine kinase
41444_at	0.4004	0.0172351	3.09596	-2.90609	1.58061	MAP2K7	mitogen-activated protein kinase kinase 7
34198_at	0.4004	0.0172535	3.09521	-2.9071	2.06997	PTPN13	protein tyrosine phosphatase, non-receptor type 13
36776_at	0.4004	0.0172867	-3.09384	-2.90892	-3.53426	LAG3	lymphocyte activating 3
33914_r_at	0.4008	0.017373	3.09031	-2.91364	1.4404	FECH	ferrochelatase
35572_f_at	0.4008	0.01738	3.09003	-2.91402	1.30772	ZNF253	zinc finger protein 253
33386_at	0.4008	0.0173967	-3.08935	-2.91493	-1.4908	H1F0	H1 histone family member 0
38564_at	0.4009	0.0174317	3.08792	-2.91684	1.32706	ORC1	origin recognition complex subunit 1
41054_at	0.401	0.0175005	-3.08513	-2.92057	-1.08315	FCHO1	FCH domain only 1
38414_at	0.401	0.0175286	3.08399	-2.9221	1.55261	CDC20	cell division cycle 20
2094_s_at	0.401	0.0175544	-3.08295	-2.92349	-1.29087	FOS	Fos proto-oncogene, AP-1 transcription factor subunit
39330_s_at	0.401	0.0176012	3.08106	-2.92602	1.89523	ACTN1	actinin alpha 1
37920_at	0.401	0.0177	3.0771	-2.93133	1.35437	PITX1	paired like homeodomain 1
35528_at	0.401	0.0177108	3.07667	-2.9319	2.53007	WIPF1	WAS/WASL interacting protein family member 1
34725_at	0.401	0.0177155	3.07648	-2.93215	2.42214	ARHGAP35	Rho GTPase activating protein 35
1651_at	0.401	0.0177673	3.07441	-2.93492	2.18014	UBE2C	ubiquitin conjugating enzyme E2 C
39912_at	0.401	0.0177754	3.07409	-2.93535	1.57336	HS6ST1	heparan sulfate 6-O-sulfotransferase 1
38750_at	0.401	0.017805	-3.07291	-2.93693	-2.21537	NOTCH3	notch 3
31436_s_at	0.401	0.0178291	-3.07195	-2.93821	-1.39137	ESR2	estrogen receptor 2
1603_g_at	0.401	0.017865	3.07053	-2.94012	1.45488	PRKCI	protein kinase C iota
40291_r_at	0.401	0.0178694	-3.07036	-2.94035	-1.21919	ST3GAL1	ST3 beta-galactoside alpha-2,3-sialyltransferase 1
40354_at	0.401	0.0178847	3.06975	-2.94116	2.14936	HSPA4L	heat shock protein family A (Hsp70) member 4 like
1781_at	0.401	0.0179558	3.06694	-2.94493	2.51688	ELK1	ELK1, ETS transcription factor
36617_at	0.401	0.0179789	-3.06603	-2.94615	-2.26602	ID1	inhibitor of DNA binding 1, HLH protein
33963_at	0.401	0.0179792	3.06602	-2.94616	4.42813	AZU1	azurocidin 1
1155_at	0.4022	0.0180613	3.0628	-2.95048	1.05402	MYCLP1	MYCL pseudogene 1
1087_at	0.4034	0.0181492	3.05937	-2.95508	2.28313	EPOR	erythropoietin receptor
1650_g_at	0.404	0.0182075	-3.0571	-2.95812	-2.28346	SMOX	spermine oxidase
32614_at	0.4051	0.0182889	3.05394	-2.96235	1.32711	SV2B	synaptic vesicle glycoprotein 2B
33351_at	0.4053	0.0183293	-3.05238	-2.96445	-1.33484	EIF1B	eukaryotic translation initiation factor 1B
1726_at	0.4053	0.0183932	3.04992	-2.96775	1.17249	POLE	DNA polymerase epsilon, catalytic subunit
388_at	0.4066	0.0185205	3.04506	-2.97428	1.05229	PIK3R2	phosphoinositide-3-kinase regulatory subunit 2
967_g_at	0.4066	0.0185486	3.04398	-2.97572	1.15984	RAD54L	RAD54-like (S. cerevisiae)
39781_at	0.4066	0.0185499	-3.04393	-2.97579	-1.24929	IGFBP4	insulin like growth factor binding protein 4
35887_at	0.407	0.0186309	3.04086	-2.97992	2.33566	RLBP1	retinaldehyde binding protein 1
36820_r_at	0.407	0.0186578	3.03984	-2.98129	1.37884	ATXN3	ataxin 3
32052_at	0.407	0.0186658	3.03953	-2.9817	3.74505	HBB	hemoglobin subunit beta
37014_at	0.4076	0.0188177	-3.03382	-2.98938	-1.4173	MX1	MX dynamin like GTPase 1
970_r_at	0.4076	0.018841	3.03294	-2.99055	1.07456	USP9X	ubiquitin specific peptidase 9, X-linked
32424_at	0.4076	0.0188459	3.03276	-2.9908	2.17942	HAS1	hyaluronan synthase 1
32802_at	0.4076	0.0188802	3.03148	-2.99252	1.26515	2018-03-06	membrane associated ring-CH-type finger 6
37429_g_at	0.4076	0.0188832	3.03136	-2.99268	1.4009	NTNG1	netrin G1
37062_at	0.4076	0.0188887	-3.03116	-2.99295	-1.81383	GABRA2	gamma-aminobutyric acid type A receptor alpha2 subunit
39732_at	0.4076	0.0189317	3.02956	-2.99511	1.39546	MAP7	microtubule associated protein 7
32434_at	0.4076	0.0189675	3.02822	-2.9969	3.20693	MARCKS	myristoylated alanine rich protein kinase C substrate
532_at	0.41	0.0191284	3.02227	-3.00491	2.86232	PTH1R	parathyroid hormone 1 receptor
32867_at	0.4114	0.0192583	3.0175	-3.01132	1.19784	CHM	CHM, Rab escort protein 1
34365_at	0.4114	0.0192734	-3.01695	-3.01207	-1.43169	PPIE	peptidylprolyl isomerase E
819_at	0.4114	0.0192928	3.01624	-3.01302	1.51074	TIMP4	TIMP metallopeptidase inhibitor 4
37387_r_at	0.4126	0.0194327	3.01115	-3.01987	1.09835	KDELR1	KDEL endoplasmic reticulum protein retention receptor 1
32456_s_at	0.4126	0.019463	3.01005	-3.02135	1.68668	ATP2B3	ATPase plasma membrane Ca2+ transporting 3
1231_at	0.4126	0.0194715	3.00974	-3.02176	1.14114	UBE2B	ubiquitin conjugating enzyme E2 B
1143_s_at	0.4126	0.0195032	-3.0086	-3.0233	-1.25023	FGFR2	fibroblast growth factor receptor 2
2004_at	0.4126	0.0195185	3.00805	-3.02405	2.64628	MAP3K1	mitogen-activated protein kinase kinase kinase 1
36184_at	0.4126	0.0195662	3.00633	-3.02636	1.09628	PLOD1	procollagen-lysine,2-oxoglutarate 5-dioxygenase 1
33004_g_at	0.4126	0.0196634	3.00284	-3.03106	1.51631	LOC101930392///NCK2	cytoplasmic protein NCK2-like///NCK adaptor protein 2
31765_at	0.4126	0.0196792	3.00228	-3.03182	1.53111	DOCK10	dedicator of cytokinesis 10
1251_g_at	0.4126	0.0197567	2.99951	-3.03554	1.59098	RAP1GAP	RAP1 GTPase activating protein
35099_at	0.4126	0.019801	2.99794	-3.03767	1.59006	APOL1	apolipoprotein L1
41626_at	0.4126	0.019856	2.99599	-3.04029	1.55458	TIMELESS	timeless circadian clock
31694_at	0.4126	0.0198979	2.9945	-3.04229	1.7192	DDI2///RSC1A1	DNA damage inducible 1 homolog 2///regulatory solute carrier protein, family 1, member 1
34031_i_at	0.4126	0.0199144	2.99392	-3.04308	1.626	KRIT1	KRIT1, ankyrin repeat containing
34449_at	0.4126	0.0199347	2.9932	-3.04405	1.22377	CASP2	caspase 2
38992_at	0.4126	0.0199398	2.99302	-3.04429	1.43802	DEK	DEK proto-oncogene
34210_at	0.4126	0.0199613	-2.99227	-3.04531	-2.35573	CD52	CD52 molecule
33428_s_at	0.4126	0.0199986	2.99096	-3.04708	1.29349	ATRN	attractin
32083_at	0.4126	0.0200026	-2.99081	-3.04727	-3.06757	GPR137B	G protein-coupled receptor 137B
1172_at	0.4126	0.0200042	2.99076	-3.04734	1.4896	SAT1	spermidine/spermine N1-acetyltransferase 1
38408_at	0.4126	0.0200876	-2.98783	-3.05129	-1.72226	TSPAN7	tetraspanin 7
624_at	0.4126	0.0201084	2.9871	-3.05227	2.07278	RAB3B	RAB3B, member RAS oncogene family
1721_g_at	0.4126	0.0201177	2.98678	-3.05271	1.56437	MAD2L1	MAD2 mitotic arrest deficient-like 1 (yeast)
35120_at	0.4126	0.0201352	2.98617	-3.05353	1.17011	LINC00837	long intergenic non-protein coding RNA 837
37347_at	0.4126	0.0201376	2.98608	-3.05365	1.24844	CKS1B	CDC28 protein kinase regulatory subunit 1B
37947_at	0.4126	0.0201645	2.98515	-3.05491	1.14041	BRD3	bromodomain containing 3
39041_at	0.4126	0.0202458	2.98232	-3.05873	1.26885	DLAT	dihydrolipoamide S-acetyltransferase
34882_at	0.4126	0.020284	-2.981	-3.06051	-1.37146	MIR1292///SNORD110///SNORD86///SNORD57///NOP56	microRNA 1292///small nucleolar RNA, C/D box 110///small nucleolar RNA, C/D box 86///small nucleolar RNA, C/D box 57///NOP56 ribonucleoprotein
40340_at	0.4126	0.0202935	2.98067	-3.06095	2.36431	SMIM8	small integral membrane protein 8
1440_s_at	0.4126	0.0203055	2.98025	-3.06152	2.19161	FAS	Fas cell surface death receptor
37024_at	0.4126	0.0203498	-2.97872	-3.06358	-1.663	LITAF	lipopolysaccharide induced TNF factor
292_s_at	0.4126	0.0204064	-2.97677	-3.06621	-1.61153	CLK1	CDC like kinase 1
39878_at	0.4126	0.0204455	-2.97543	-3.06803	-3.09869	PCDH9	protocadherin 9
38154_at	0.4126	0.0204604	2.97492	-3.06872	1.09717	KPNA4	karyopherin subunit alpha 4
41279_f_at	0.4126	0.0204619	-2.97486	-3.06879	-1.03747	MAPK8IP1	mitogen-activated protein kinase 8 interacting protein 1
36982_at	0.4126	0.0205194	2.97289	-3.07145	1.30179	USP14	ubiquitin specific peptidase 14
41821_at	0.4126	0.0205676	2.97125	-3.07367	1.23288	CDK13	cyclin dependent kinase 13
647_at	0.4126	0.0205718	-2.9711	-3.07387	-1.82927	PROCR	protein C receptor
31684_at	0.4126	0.0206305	-2.9691	-3.07657	-1.37258	ANXA2P1	annexin A2 pseudogene 1
39338_at	0.4126	0.020655	-2.96827	-3.07769	-1.17157	S100A10	S100 calcium binding protein A10
39591_s_at	0.4136	0.0207456	-2.9652	-3.08184	-1.65312	FGL2	fibrinogen like 2
39427_at	0.4136	0.0208212	-2.96265	-3.08529	-1.0402	UQCRB	ubiquinol-cytochrome c reductase binding protein
37837_at	0.4136	0.0208321	2.96228	-3.08578	1.19156	ADNP2	ADNP homeobox 2
40545_at	0.4136	0.0208372	2.96211	-3.08601	1.13273	PROSC	proline synthetase cotranscribed homolog (bacterial)
39257_at	0.4137	0.0208717	-2.96095	-3.08758	-1.09569	KLF12	Kruppel like factor 12
36586_at	0.4138	0.0209119	-2.9596	-3.08941	-1.23194	AIP	aryl hydrocarbon receptor interacting protein
1585_at	0.414	0.020954	2.95819	-3.09131	3.39235	ERBB3	erb-b2 receptor tyrosine kinase 3
35569_at	0.4151	0.0210446	2.95517	-3.0954	1.51032	ZMIZ2	zinc finger MIZ-type containing 2
1974_s_at	0.4157	0.0211083	2.95305	-3.09827	1.30159	TP53	tumor protein p53
33565_at	0.4158	0.0212237	2.94923	-3.10343	1.91752	TSHB	thyroid stimulating hormone beta
39844_at	0.4158	0.0212884	2.9471	-3.10632	1.0869	LSM12	LSM12 homolog
37391_at	0.4158	0.0212925	2.94696	-3.1065	2.28716	CTSL	cathepsin L
31718_at	0.4158	0.0213414	-2.94536	-3.10867	-2.04916	ABCD2	ATP binding cassette subfamily D member 2
39307_s_at	0.4158	0.0213559	-2.94488	-3.10932	-1.12906	CLTB	clathrin light chain B
32047_at	0.4158	0.0213749	2.94426	-3.11016	1.1325	DFFA	DNA fragmentation factor subunit alpha
907_at	0.4158	0.0214205	-2.94277	-3.11218	-1.05918	ADA	adenosine deaminase
33439_at	0.4158	0.0214216	-2.94273	-3.11223	-1.95829	SIK1	salt inducible kinase 1
40305_r_at	0.4158	0.0214272	2.94255	-3.11247	2.55136	PIGK	phosphatidylinositol glycan anchor biosynthesis class K
38598_at	0.4158	0.0214427	-2.94204	-3.11316	-1.88424	SLC11A1	solute carrier family 11 member 1
35221_at	0.4165	0.0215371	-2.93897	-3.11732	-1.20949	PURA	purine rich element binding protein A
39989_at	0.4165	0.0215447	-2.93872	-3.11766	-1.20815	RRAGB	Ras related GTP binding B
36940_at	0.4167	0.0215851	-2.93741	-3.11943	-1.12245	MYO18A///TIAF1	myosin XVIIIA///TGFB1-induced anti-apoptotic factor 1
38058_at	0.4167	0.0216185	2.93632	-3.1209	1.06577	DPT	dermatopontin
32543_at	0.4168	0.02166	2.93498	-3.12271	1.43583	CALR	calreticulin
38300_at	0.4168	0.0216897	2.93402	-3.12401	1.96907	FZD1	frizzled class receptor 1
33724_at	0.4188	0.0218268	2.92962	-3.12998	1.45571	BRCA1	BRCA1, DNA repair associated
38369_at	0.4192	0.0218908	-2.92757	-3.13276	-1.29201	MYD88	myeloid differentiation primary response 88
1963_at	0.4192	0.0219145	-2.92681	-3.13378	-1.22189	FLT1	fms related tyrosine kinase 1
41166_at	0.4192	0.0219738	-2.92492	-3.13634	-2.29216	IGHM	immunoglobulin heavy constant mu
33629_at	0.4192	0.0219793	2.92475	-3.13658	1.44849	WWP2	WW domain containing E3 ubiquitin protein ligase 2
37513_at	0.4199	0.0220512	2.92246	-3.13968	1.29824	SCD	stearoyl-CoA desaturase
38825_at	0.4225	0.0222207	2.91711	-3.14693	3.04962	FGA	fibrinogen alpha chain
40156_at	0.4262	0.0225127	-2.90799	-3.1593	-1.33116	KIAA0040	KIAA0040
39471_at	0.4262	0.0225171	2.90786	-3.15948	1.38137	CAPRIN1	cell cycle associated protein 1
37302_at	0.4262	0.0225189	2.9078	-3.15956	1.87357	CENPF	centromere protein F
39230_at	0.4262	0.0226281	2.90442	-3.16414	1.32993	APOBEC3B	apolipoprotein B mRNA editing enzyme catalytic subunit 3B
1565_s_at	0.4262	0.022636	2.90418	-3.16447	1.3655	GRB2	growth factor receptor bound protein 2
40433_at	0.4262	0.022647	2.90384	-3.16493	2.53167	GNS	glucosamine (N-acetyl)-6-sulfatase
35442_at	0.4262	0.0226732	2.90303	-3.16603	1.07888	TMEM63A	transmembrane protein 63A
37782_at	0.4262	0.0227164	2.9017	-3.16783	1.83517	SST	somatostatin
1503_at	0.4262	0.0227183	2.90164	-3.16791	1.06725	BRCA2	BRCA2, DNA repair associated
2061_at	0.4271	0.0227999	2.89914	-3.17131	1.22472	ITGA4	integrin subunit alpha 4
34567_at	0.4275	0.0228598	2.89731	-3.17379	3.02532	CYLC2	cylicin 2
40489_at	0.4275	0.0229359	2.89499	-3.17694	1.21318	ATN1	atrophin 1
33748_at	0.4275	0.0229566	-2.89437	-3.1778	-1.13112	ARHGAP45	Rho GTPase activating protein 45
33843_g_at	0.4282	0.0230368	2.89193	-3.1811	1.25368	FAM214B	family with sequence similarity 214 member B
872_i_at	0.43	0.0231948	-2.88717	-3.18757	-2.1504	IRS1	insulin receptor substrate 1
2031_s_at	0.43	0.0232671	-2.885	-3.19052	-2.45982	CDKN1A	cyclin dependent kinase inhibitor 1A
39016_r_at	0.43	0.0232957	2.88414	-3.19168	1.21914	KRT6A	keratin 6A
37511_at	0.43	0.0232987	2.88405	-3.19181	1.39888	B9D1	B9 domain containing 1
41797_at	0.431	0.0233864	-2.88143	-3.19537	-2.43492	PPIL6	peptidylprolyl isomerase like 6
32685_at	0.4311	0.0234271	-2.88022	-3.19701	-2.69352	RALGPS1	Ral GEF with PH domain and SH3 binding motif 1
32009_at	0.432	0.0235093	2.87778	-3.20033	1.25083	CCR9	C-C motif chemokine receptor 9
38162_at	0.4323	0.0235968	2.8752	-3.20385	2.0614	RIMS2	regulating synaptic membrane exocytosis 2
40804_at	0.4323	0.0236165	2.87461	-3.20464	1.2053	NUP88	nucleoporin 88
39252_at	0.4323	0.0236263	2.87432	-3.20503	2.26008	SUCLG2	succinate-CoA ligase GDP-forming beta subunit
39665_at	0.4342	0.0237861	2.86963	-3.21141	2.53119	GLRB	glycine receptor beta
40936_at	0.4342	0.0238155	-2.86877	-3.21258	-1.34889	LOC101929500///CRIM1	uncharacterized LOC101929500///cysteine rich transmembrane BMP regulator 1
40425_at	0.4342	0.02385	-2.86776	-3.21396	-2.25744	EFNA1	ephrin A1
35094_f_at	0.4342	0.0238867	-2.86669	-3.21541	-1.84856	LILRA3	leukocyte immunoglobulin like receptor A3
38806_at	0.4342	0.0239224	-2.86565	-3.21682	-1.58763	HSPA4	heat shock protein family A (Hsp70) member 4
31825_at	0.4342	0.0239388	2.86518	-3.21747	1.22741	SERPIND1	serpin family D member 1
31506_s_at	0.4363	0.0241232	2.85984	-3.22474	4.75707	DEFA1B///DEFA3///DEFA1	defensin alpha 1B///defensin alpha 3///defensin alpha 1
33350_s_at	0.4363	0.0241695	-2.8585	-3.22655	-1.18476	WDR45	WD repeat domain 45
40859_at	0.4363	0.024192	2.85785	-3.22744	1.19384	ZC3H14	zinc finger CCCH-type containing 14
40815_g_at	0.4363	0.0242229	-2.85697	-3.22864	-1.53773	IDS	iduronate 2-sulfatase
247_s_at	0.4397	0.0246114	2.84591	-3.24371	1.3031	CYP21A1P///CYP21A2	cytochrome P450 family 21 subfamily A member 1, pseudogene///cytochrome P450 family 21 subfamily A member 2
41151_at	0.4397	0.0246211	-2.84563	-3.24408	-1.02152	INPP5K	inositol polyphosphate-5-phosphatase K
36967_g_at	0.4397	0.0246342	2.84526	-3.24459	2.45104	ANK3	ankyrin 3, node of Ranvier (ankyrin G)
35886_at	0.4397	0.0247166	2.84294	-3.24775	1.2305	PACSIN2	protein kinase C and casein kinase substrate in neurons 2
32263_at	0.4397	0.0247167	2.84294	-3.24775	2.70757	CCNB2	cyclin B2
1278_at	0.4397	0.0247276	-2.84263	-3.24817	-2.77608	AXL	AXL receptor tyrosine kinase
38203_at	0.4397	0.0247429	2.8422	-3.24876	1.02167	KCNN1	potassium calcium-activated channel subfamily N member 1
37019_at	0.4397	0.0247466	2.8421	-3.2489	1.46869	FGB	fibrinogen beta chain
1031_at	0.4397	0.024804	2.84049	-3.25109	2.02112	SRPK1	SRSF protein kinase 1
34767_at	0.4397	0.0248063	-2.84043	-3.25118	-1.17416	MOAP1	modulator of apoptosis 1
33169_at	0.4397	0.024834	2.83965	-3.25223	1.87416	NEO1	neogenin 1
41755_at	0.4413	0.024974	-2.83575	-3.25755	-2.38059	COBLL1	cordon-bleu WH2 repeat protein like 1
31441_at	0.4413	0.0249925	2.83523	-3.25826	3.43627	ECRP	ribonuclease A family member 2 pseudogene
35775_at	0.4413	0.0250569	2.83345	-3.26069	2.7656	SMYD2	SET and MYND domain containing 2
37446_at	0.4413	0.0250851	-2.83266	-3.26176	-2.29808	GPRASP1	G protein-coupled receptor associated sorting protein 1
37577_at	0.4413	0.0250995	2.83227	-3.2623	1.31091	ARHGAP19	Rho GTPase activating protein 19
33936_at	0.4419	0.0252032	2.8294	-3.2662	1.11827	GALC	galactosylceramidase
106_at	0.4419	0.0252034	-2.8294	-3.26621	-1.13644	RUNX3	runt related transcription factor 3
34721_at	0.4421	0.0252775	2.82736	-3.26899	1.41985	FKBP5	FK506 binding protein 5
39608_at	0.4421	0.0252829	2.82721	-3.26919	2.27523	SIM2	single-minded family bHLH transcription factor 2
37745_s_at	0.4433	0.0253842	2.82444	-3.27297	1.21251	ST5	suppression of tumorigenicity 5
36878_f_at	0.4461	0.0255935	-2.81874	-3.28075	-2.1391	LOC101060835///HLA-DQB1	HLA class II histocompatibility antigen, DQ beta 1 chain-like///major histocompatibility complex, class II, DQ beta 1
40082_at	0.4461	0.0256183	-2.81807	-3.28166	-1.29607	ACSL1	acyl-CoA synthetase long-chain family member 1
37417_at	0.4462	0.0256584	-2.81698	-3.28314	-1.29599	POU2F2	POU class 2 homeobox 2
37878_at	0.4473	0.0257549	-2.81438	-3.28669	-1.64568	PACRG	PARK2 coregulated
39597_at	0.4488	0.0258795	-2.81104	-3.29126	-1.82575	ABLIM3	actin binding LIM protein family member 3
480_at	0.4488	0.0259137	2.81012	-3.29251	1.04247	PKMYT1	protein kinase, membrane associated tyrosine/threonine 1
31827_s_at	0.45	0.0261342	2.80425	-3.30053	1.35497	TGOLN2	trans-golgi network protein 2
1193_at	0.45	0.0261469	2.80391	-3.30099	1.07208	UBE3A	ubiquitin protein ligase E3A
31793_at	0.45	0.026156	2.80367	-3.30132	4.95267	DEFA1B///DEFA3///DEFA1	defensin alpha 1B///defensin alpha 3///defensin alpha 1
1170_at	0.45	0.0262023	2.80245	-3.30299	1.02042	CSF1	colony stimulating factor 1
594_s_at	0.45	0.0263049	2.79974	-3.30669	1.01431	CSNK2A1	casein kinase 2 alpha 1
1217_g_at	0.45	0.0263168	-2.79943	-3.30712	-1.0902	PRKCB	protein kinase C beta
37009_at	0.45	0.0263477	2.79861	-3.30823	1.30335	CAT	catalase
35901_at	0.45	0.0263657	2.79814	-3.30887	1.3208	PIWIL1	piwi like RNA-mediated gene silencing 1
41355_at	0.45	0.0263776	-2.79783	-3.3093	-1.04797	BCL11A	B-cell CLL/lymphoma 11A
33496_at	0.4515	0.0265187	2.79413	-3.31435	2.12498	AGTR2	angiotensin II receptor type 2
36262_at	0.4515	0.026538	2.79363	-3.31503	1.88688	GNS	glucosamine (N-acetyl)-6-sulfatase
35193_at	0.4516	0.0267193	2.78891	-3.32148	1.28202	RCBTB2	RCC1 and BTB domain containing protein 2
36909_at	0.4516	0.0267548	2.788	-3.32273	2.09247	WEE1	WEE1 G2 checkpoint kinase
37799_at	0.4516	0.0267654	-2.78772	-3.32311	-2.50833	ASGR2	asialoglycoprotein receptor 2
40441_g_at	0.4516	0.0267757	2.78746	-3.32347	1.29508	SERBP1	SERPINE1 mRNA binding protein 1
36835_at	0.4516	0.0268452	2.78566	-3.32592	1.00872	PKN2	protein kinase N2
38547_at	0.4516	0.026848	-2.78559	-3.32602	-1.04281	ITGAL	integrin subunit alpha L
34946_at	0.4516	0.0268589	-2.78531	-3.32641	-1.38882	IGSF6	immunoglobulin superfamily member 6
1610_s_at	0.4516	0.0268595	2.78529	-3.32643	1.64115	DHFR	dihydrofolate reductase
38225_at	0.4516	0.0269435	2.78313	-3.32938	1.62477	KCNH2	potassium voltage-gated channel subfamily H member 2
35249_at	0.4516	0.0269679	2.78251	-3.33023	1.26624	CCNE2	cyclin E2
36869_at	0.4516	0.0269695	-2.78247	-3.33029	-1.33011	PAX8	paired box 8
36680_at	0.4517	0.0270208	-2.78115	-3.33209	-1.37678	ACTG1P4///AMY2B///AMY2A///AMY1C///AMY1B///AMY1A	actin gamma 1 pseudogene 4///amylase, alpha 2B (pancreatic)///amylase, alpha 2A (pancreatic)///amylase, alpha 1C (salivary)///amylase, alpha 1B (salivary)///amylase, alpha 1A (salivary)
32683_at	0.4517	0.0270611	2.78012	-3.3335	1.51385	TMPO	thymopoietin
34529_at	0.4517	0.0271078	2.77893	-3.33513	1.33567	LINC00847	long intergenic non-protein coding RNA 847
38940_at	0.4517	0.0271477	2.77791	-3.33652	1.9162	SPC25	SPC25, NDC80 kinetochore complex component
273_g_at	0.4517	0.0271893	2.77685	-3.33797	1.68603	GRP	gastrin releasing peptide
34737_at	0.452	0.0272678	2.77486	-3.3407	1.17498	COG5	component of oligomeric golgi complex 5
31382_f_at	0.452	0.0272968	2.77413	-3.3417	1.74893	UGT2B11	UDP glucuronosyltransferase family 2 member B11
41307_at	0.452	0.0273157	-2.77365	-3.34236	-1.27845	LINC01481	long intergenic non-protein coding RNA 1481
36518_at	0.4529	0.0274152	2.77113	-3.34579	2.05979	SPTLC2	serine palmitoyltransferase long chain base subunit 2
33718_at	0.4529	0.0274425	2.77044	-3.34674	1.35449	WIZ	widely interspaced zinc finger motifs
34648_at	0.4529	0.0275607	2.76747	-3.3508	1.37463	SSR1	signal sequence receptor subunit 1
34061_at	0.4529	0.0275742	2.76714	-3.35126	1.20991	MIR1204///PVT1	microRNA 1204///Pvt1 oncogene (non-protein coding)
33921_at	0.4529	0.0275777	2.76705	-3.35138	1.08756	SLC37A4	solute carrier family 37 member 4
37211_at	0.4529	0.0275841	2.76689	-3.3516	1.19506	BDH1	3-hydroxybutyrate dehydrogenase, type 1
32541_at	0.4531	0.0276707	-2.76472	-3.35456	-1.01776	PPP3CC	protein phosphatase 3 catalytic subunit gamma
32270_g_at	0.4532	0.0277489	-2.76277	-3.35723	-1.5485	MAGI1	membrane associated guanylate kinase, WW and PDZ domain containing 1
41695_at	0.4536	0.0278382	2.76055	-3.36027	1.92485	ZBTB43	zinc finger and BTB domain containing 43
35757_at	0.4536	0.0278778	2.75957	-3.36162	1.15651	CPSF6	cleavage and polyadenylation specific factor 6
36326_at	0.4536	0.0279163	2.75862	-3.36292	2.32263	NHLH2	nescient helix-loop-helix 2
360_at	0.4552	0.0280554	2.75518	-3.36762	1.34783	ITPKC	inositol-trisphosphate 3-kinase C
122_at	0.4552	0.0281127	2.75378	-3.36955	1.08649	PRIM2	primase (DNA) subunit 2
39028_at	0.4552	0.0281255	2.75346	-3.36998	1.22918	IPO5	importin 5
1045_s_at	0.4559	0.0282577	2.75022	-3.37441	1.07354	RELA	RELA proto-oncogene, NF-kB subunit
31757_at	0.4559	0.0282721	2.74987	-3.37489	1.0654	STK35	serine/threonine kinase 35
35626_at	0.4559	0.0282928	-2.74937	-3.37559	-2.41473	SGSH	N-sulfoglucosamine sulfohydrolase
1999_s_at	0.4559	0.0283201	2.7487	-3.3765	1.07844	MAPK14	mitogen-activated protein kinase 14
36313_at	0.4559	0.0283662	-2.74758	-3.37804	-1.1349	EVI2A	ecotropic viral integration site 2A
34555_at	0.4559	0.0284137	-2.74642	-3.37962	-1.05699	KRTAP5-9	keratin associated protein 5-9
35214_at	0.4559	0.0284895	2.74459	-3.38214	1.05191	UGDH	UDP-glucose 6-dehydrogenase
37502_at	0.4559	0.0285327	2.74354	-3.38357	2.32435	SMC2	structural maintenance of chromosomes 2
36605_at	0.4559	0.0285605	-2.74287	-3.38449	-1.93533	TCF4	transcription factor 4
33008_at	0.4559	0.028607	2.74174	-3.38603	1.49173	OR7E24	olfactory receptor family 7 subfamily E member 24
32700_at	0.4559	0.0286097	-2.74168	-3.38612	-2.48587	GBP2	guanylate binding protein 2
40370_f_at	0.4559	0.0286358	-2.74105	-3.38698	-1.05587	HLA-G	major histocompatibility complex, class I, G
36743_at	0.4586	0.0288444	2.73605	-3.39384	1.26475	GALNT10	polypeptide N-acetylgalactosaminyltransferase 10
37376_at	0.4597	0.0289688	-2.73308	-3.3979	-1.04357	UBXN1	UBX domain protein 1
904_s_at	0.4597	0.028985	2.73269	-3.39843	1.75032	TOP2A	topoisomerase (DNA) II alpha
37584_at	0.4599	0.0291125	2.72967	-3.40258	1.03468	FANCG	Fanconi anemia complementation group G
1295_at	0.4599	0.0291543	-2.72868	-3.40393	-1.32185	RELA	RELA proto-oncogene, NF-kB subunit
34181_at	0.4599	0.0291605	2.72853	-3.40414	1.02933	AGA	aspartylglucosaminidase
34280_at	0.4599	0.0291762	-2.72816	-3.40464	-1.33315	MIR452///MIR224///GABRE	microRNA 452///microRNA 224///gamma-aminobutyric acid type A receptor epsilon subunit
39678_at	0.4599	0.029279	2.72573	-3.40797	1.9319	ACAT1	acetyl-CoA acetyltransferase 1
36007_at	0.4599	0.0292969	-2.72532	-3.40855	-1.71228	OLFML2B	olfactomedin like 2B
38591_at	0.4599	0.0293233	2.72469	-3.4094	1.61235	PMS2P5	PMS1 homolog 2, mismatch repair system component pseudogene 5
32978_g_at	0.4599	0.0293354	-2.72441	-3.40979	-1.21019	FAM65B	family with sequence similarity 65 member B
36863_at	0.4599	0.0294187	2.72246	-3.41246	2.19655	HMMR	hyaluronan mediated motility receptor
40617_at	0.4599	0.029423	2.72235	-3.41261	1.26158	THUMPD1	THUMP domain containing 1
31626_i_at	0.4599	0.0294517	2.72168	-3.41352	1.84391	AOC4P	amine oxidase, copper containing 4, pseudogene
1918_at	0.4599	0.0294696	2.72126	-3.4141	1.3423	SKI	SKI proto-oncogene
1817_at	0.4608	0.0295625	-2.7191	-3.41707	-1.26025	PFDN5	prefoldin subunit 5
32702_at	0.4612	0.0296288	2.71755	-3.41919	1.22266	TROAP	trophinin associated protein
1914_at	0.4617	0.0297604	2.7145	-3.42337	2.08976	CCNA1	cyclin A1
40424_at	0.4617	0.029767	2.71435	-3.42358	1.0954	PROSC	proline synthetase cotranscribed homolog (bacterial)
212_at	0.4617	0.0297679	2.71433	-3.42361	1.58957	ROR2	receptor tyrosine kinase like orphan receptor 2
38515_at	0.4622	0.0299086	-2.71108	-3.42807	-1.64833	BMP7	bone morphogenetic protein 7
41585_at	0.4622	0.0299264	-2.71067	-3.42863	-2.34427	SEL1L3	SEL1L family member 3
40578_s_at	0.4622	0.0299669	2.70974	-3.42991	2.404	TMOD1	tropomodulin 1
36550_at	0.4622	0.0299876	-2.70926	-3.43056	-1.3133	RIN2	Ras and Rab interactor 2
38715_at	0.4622	0.0300178	2.70857	-3.43151	2.11376	GYPB	glycophorin B (MNS blood group)
35850_at	0.4622	0.0300223	-2.70847	-3.43165	-1.28547	JMJD6	arginine demethylase and lysine hydroxylase
38795_s_at	0.4636	0.0301818	2.70482	-3.43666	1.39036	UBTF	upstream binding transcription factor, RNA polymerase I
36689_at	0.4636	0.0302507	2.70325	-3.43881	1.80594	OSBPL1A	oxysterol binding protein like 1A
1040_s_at	0.4636	0.0302724	-2.70276	-3.43949	-1.09261	ABI2	abl-interactor 2
35515_at	0.4636	0.0302962	-2.70222	-3.44023	-1.91416	TEKT2	tektin 2
33866_at	0.4636	0.0303731	-2.70047	-3.44262	-1.21793	TPM4	tropomyosin 4
35907_at	0.4636	0.0303782	2.70036	-3.44278	1.32219	CCNF	cyclin F
32570_at	0.4636	0.030436	2.69905	-3.44458	2.18236	HPGD	hydroxyprostaglandin dehydrogenase 15-(NAD)
35499_at	0.4636	0.0304422	-2.69891	-3.44477	-1.11496	TCP11L1	t-complex 11 like 1
1320_at	0.4636	0.0304798	2.69806	-3.44594	1.07086	PTPN21	protein tyrosine phosphatase, non-receptor type 21
34949_at	0.4654	0.0307017	2.69307	-3.45279	1.5308	AAK1	AP2 associated kinase 1
1549_s_at	0.4654	0.030706	2.69298	-3.45292	1.36373	SERPINB4///SERPINB3	serpin family B member 4///serpin family B member 3
38197_at	0.4669	0.0308521	2.68971	-3.4574	2.31712	KEL	Kell blood group, metallo-endopeptidase
40647_at	0.4669	0.0308869	2.68894	-3.45846	1.84872	XK	X-linked Kx blood group
32343_at	0.4669	0.0309201	2.6882	-3.45948	1.92556	EPB41	erythrocyte membrane protein band 4.1
974_at	0.4677	0.0310068	-2.68627	-3.46212	-2.1838	MAP3K14	mitogen-activated protein kinase kinase kinase 14
32410_at	0.4679	0.0310545	2.68522	-3.46357	1.76497	MYOG	myogenin (myogenic factor 4)
40632_at	0.4695	0.0312389	2.68115	-3.46916	1.46515	SEPT5-GP1BB	SEPT5-GP1BB readthrough
35764_at	0.4695	0.0313111	-2.67956	-3.47134	-1.50645	OFD1	OFD1, centriole and centriolar satellite protein
1263_at	0.4697	0.0313647	2.67839	-3.47296	1.32253	IL3	interleukin 3
33982_f_at	0.4706	0.0314602	2.6763	-3.47583	1.20187	ZNF43	zinc finger protein 43
37282_at	0.4709	0.0315143	2.67512	-3.47745	1.28859	MAD2L1	MAD2 mitotic arrest deficient-like 1 (yeast)
41609_at	0.4709	0.0315548	-2.67423	-3.47866	-1.92704	HLA-DMB	major histocompatibility complex, class II, DM beta
2023_g_at	0.4722	0.0316807	2.6715	-3.48242	1.96425	AKT2	AKT serine/threonine kinase 2
1368_at	0.4723	0.0317301	2.67043	-3.48389	2.47486	IL1R1	interleukin 1 receptor type 1
32106_at	0.4723	0.0317596	2.66979	-3.48477	1.04667	SERPINA4	serpin family A member 4
712_s_at	0.4728	0.0318319	2.66823	-3.48691	1.75454	MIR6778///SHMT1	microRNA 6778///serine hydroxymethyltransferase 1
33176_at	0.4737	0.032013	2.66433	-3.49226	1.61786	DOHH	deoxyhypusine hydroxylase/monooxygenase
1615_at	0.4737	0.0320199	2.66419	-3.49247	1.41681	BCL2L1	BCL2 like 1
38023_at	0.4737	0.0320413	2.66373	-3.4931	1.23273	PITPNA	phosphatidylinositol transfer protein alpha
41085_at	0.4737	0.0321542	2.66131	-3.49642	2.03608	POLE2	DNA polymerase epsilon 2, accessory subunit
1750_at	0.4737	0.0321646	2.66109	-3.49672	1.49889	FARSA	phenylalanyl-tRNA synthetase alpha subunit
31862_at	0.4737	0.0321661	2.66106	-3.49677	2.3086	WNT5A	Wnt family member 5A
31900_at	0.4737	0.0323194	2.6578	-3.50125	1.16949	KCNAB2	potassium voltage-gated channel subfamily A regulatory beta subunit 2
37342_s_at	0.4737	0.0323311	2.65755	-3.50159	1.31714	IVD	isovaleryl-CoA dehydrogenase
39638_at	0.4737	0.0323832	2.65644	-3.50311	1.24143	TFAP4	transcription factor AP-4
38157_at	0.4737	0.0323951	-2.65619	-3.50346	-1.02258	DXO	decapping exoribonuclease
37038_at	0.4737	0.032411	2.65585	-3.50392	1.25928	ABCD3	ATP binding cassette subfamily D member 3
36590_at	0.4737	0.0324623	-2.65477	-3.50542	-1.98386	SLC16A2	solute carrier family 16 member 2
35851_g_at	0.4737	0.0325173	-2.65361	-3.50701	-1.50154	JMJD6	arginine demethylase and lysine hydroxylase
36176_at	0.4737	0.0325287	-2.65337	-3.50734	-1.29667	TBCC	tubulin folding cofactor C
36493_at	0.4737	0.0325644	-2.65261	-3.50838	-1.52512	LSP1	lymphocyte-specific protein 1
37020_at	0.4737	0.0326039	-2.65178	-3.50952	-1.05947	CRP	C-reactive protein, pentraxin-related
40510_at	0.4737	0.0326047	2.65177	-3.50954	1.87917	HS2ST1	heparan sulfate 2-O-sulfotransferase 1
41845_at	0.4738	0.0326519	2.65077	-3.51091	1.55579	CRX	cone-rod homeobox
1467_at	0.4738	0.0327358	2.64901	-3.51333	1.8006	EPS8	epidermal growth factor receptor pathway substrate 8
1800_g_at	0.4738	0.0328826	2.64595	-3.51755	1.22047	ERCC4	ERCC excision repair 4, endonuclease catalytic subunit
1747_at	0.4738	0.0329308	-2.64494	-3.51893	-1.82003	DNASE2	deoxyribonuclease 2, lysosomal
33050_at	0.4738	0.0329545	2.64445	-3.51961	1.22082	LOC101060524///DRD5P2///DRD5	D(1B) dopamine receptor-like///dopamine receptor D5 pseudogene 2///dopamine receptor D5
36887_f_at	0.4738	0.0329567	2.6444	-3.51967	1.55047	KIR2DL5B///KIR2DL5A///KIR3DS1///KIR3DL2///KIR3DL1///KIR2DS5///KIR2DL4///KIR2DL3///KIR2DL2///KIR2DL1	killer cell immunoglobulin like receptor, two Ig domains and long cytoplasmic tail 5B///killer cell immunoglobulin like receptor, two Ig domains and long cytoplasmic tail 5A///killer cell immunoglobulin like receptor, three Ig domains and short cytoplasmic tail 1///killer cell immunoglobulin like receptor, three Ig domains and long cytoplasmic tail 2///killer cell immunoglobulin like receptor, th…
41262_at	0.4738	0.0329969	2.64357	-3.52082	1.59212	GTPBP1	GTP binding protein 1
1599_at	0.4738	0.0330142	2.64321	-3.52132	1.47088	CDKN3	cyclin dependent kinase inhibitor 3
36446_s_at	0.4738	0.0330186	2.64312	-3.52144	1.03344	HDGF	hepatoma-derived growth factor
33087_s_at	0.4738	0.0330277	2.64293	-3.5217	1.16127	KCNH1	potassium voltage-gated channel subfamily H member 1
40468_at	0.4744	0.0332533	-2.63826	-3.52812	-1.0586	FNBP1	formin binding protein 1
32147_at	0.4744	0.0332824	2.63766	-3.52895	1.27345	FARP1	FERM, ARH/RhoGEF and pleckstrin domain protein 1
392_g_at	0.4744	0.0332994	2.63731	-3.52943	1.03462	PPP5C	protein phosphatase 5 catalytic subunit
34961_at	0.4744	0.0333148	2.63699	-3.52986	1.69684	CD96	CD96 molecule
37761_at	0.4744	0.0333353	2.63657	-3.53044	1.58461	BAIAP2	BAI1 associated protein 2
1482_g_at	0.4744	0.0333677	2.63591	-3.53136	1.70022	MMP12	matrix metallopeptidase 12
236_at	0.475	0.0335616	2.63193	-3.53682	2.02049	GNAO1	G protein subunit alpha o1
38882_r_at	0.475	0.0335763	2.63163	-3.53724	1.25992	LOC101930303///TRIM16L///TRIM16	uncharacterized LOC101930303///tripartite motif containing 16-like///tripartite motif containing 16
35544_at	0.475	0.0335912	-2.63133	-3.53766	-1.07203	GPR37L1	G protein-coupled receptor 37 like 1
277_at	0.475	0.0336176	-2.63079	-3.5384	-1.58303	MCL1	BCL2 family apoptosis regulator
36353_at	0.475	0.0336422	-2.63029	-3.53908	-1.64715	HES2	hes family bHLH transcription factor 2
33714_at	0.475	0.0336731	2.62966	-3.53995	2.20816	HMGB3	high mobility group box 3
40734_r_at	0.475	0.0339103	2.62485	-3.54657	1.3419	MSX2	msh homeobox 2
33364_at	0.475	0.033952	-2.62401	-3.54773	-1.78418	PDE4DIP	phosphodiesterase 4D interacting protein
1285_at	0.475	0.0339646	2.62376	-3.54808	2.08752	NEK1	NIMA related kinase 1
40643_at	0.475	0.0340185	2.62267	-3.54957	1.68843	ITGA2B	integrin subunit alpha 2b
31390_at	0.475	0.0340608	-2.62182	-3.55074	-1.32479	ZNF154	zinc finger protein 154
41021_s_at	0.475	0.0341047	2.62094	-3.55196	1.55671	GPD2	glycerol-3-phosphate dehydrogenase 2
32703_at	0.475	0.0341081	2.62087	-3.55205	1.09353	PLK4	polo like kinase 4
36577_at	0.475	0.0342333	-2.61836	-3.5555	-1.96114	FERMT2	fermitin family member 2
33000_at	0.475	0.0342435	2.61816	-3.55579	1.40363	HAVCR1	hepatitis A virus cellular receptor 1
811_at	0.475	0.0343145	-2.61674	-3.55774	-1.00211	UFD1L	ubiquitin fusion degradation 1 like (yeast)
37883_i_at	0.475	0.034323	2.61657	-3.55797	2.1726	LOC101929952	uncharacterized LOC101929952
249_at	0.475	0.0343616	2.6158	-3.55903	1.04029	NFATC4	nuclear factor of activated T-cells 4
39320_at	0.475	0.0343709	-2.61562	-3.55929	-1.33408	CASP1	caspase 1
37111_g_at	0.475	0.0343896	2.61524	-3.5598	1.08564	PFKFB3	6-phosphofructo-2-kinase/fructose-2,6-biphosphatase 3
405_at	0.4751	0.0344942	-2.61316	-3.56266	-1.44181	RXRA	retinoid X receptor alpha
33252_at	0.4751	0.0345297	2.61246	-3.56363	1.86343	MCM3	minichromosome maintenance complex component 3
34314_at	0.4751	0.0346183	2.61071	-3.56604	1.83919	RRM1	ribonucleotide reductase catalytic subunit M1
33035_at	0.4751	0.0346411	2.61025	-3.56666	1.12565	TIPRL	TOR signaling pathway regulator
36123_at	0.4751	0.0346822	2.60944	-3.56778	1.43444	TST	thiosulfate sulfurtransferase
41511_at	0.4751	0.0346991	-2.60911	-3.56824	-1.20699	CIITA	class II major histocompatibility complex transactivator
37850_at	0.4769	0.0348947	2.60527	-3.57354	1.84446	NIPAL3	NIPA like domain containing 3
33658_at	0.4769	0.0349066	2.60503	-3.57386	1.27886	ZNF124	zinc finger protein 124
32927_at	0.4771	0.0349532	2.60412	-3.57512	1.17147	GIMAP1-GIMAP5///GIMAP5	GIMAP1-GIMAP5 readthrough///GTPase, IMAP family member 5
33400_r_at	0.4798	0.0353969	2.59549	-3.587	1.64341	SPTSSA	serine palmitoyltransferase small subunit A
32480_at	0.4798	0.0354067	-2.5953	-3.58726	-1.33741	HOXC4	homeobox C4
1947_g_at	0.4798	0.0354099	2.59524	-3.58734	1.83763	WT1-AS	WT1 antisense RNA
33066_at	0.4798	0.0354412	-2.59463	-3.58818	-1.13797	PTPRB	protein tyrosine phosphatase, receptor type B
33018_at	0.48	0.0355084	2.59334	-3.58996	2.61411	HIST1H3I	histone cluster 1, H3i
1149_at	0.48	0.0356058	-2.59147	-3.59254	-1.36341	TFEB	transcription factor EB
40362_at	0.48	0.0356331	-2.59094	-3.59326	-1.15976	NFKB2	nuclear factor kappa B subunit 2
36243_at	0.48	0.0356835	-2.58998	-3.59459	-1.29917	TLR1	toll like receptor 1
34002_at	0.48	0.0357142	2.58939	-3.5954	1.11335	HSD3B2	hydroxy-delta-5-steroid dehydrogenase, 3 beta- and steroid delta-isomerase 2
40249_at	0.48	0.0357349	2.58899	-3.59595	1.82096	ACHE	acetylcholinesterase (Cartwright blood group)
40685_at	0.4805	0.0358136	2.58749	-3.59802	1.67347	ALDH3B1	aldehyde dehydrogenase 3 family member B1
38095_i_at	0.481	0.0359223	-2.58542	-3.60088	-1.89611	HLA-DPB1	major histocompatibility complex, class II, DP beta 1
35397_at	0.481	0.035928	2.58531	-3.60102	1.83628	RAD51AP1	RAD51 associated protein 1
32565_at	0.4814	0.0360475	-2.58304	-3.60415	-1.96174	SMARCD3	SWI/SNF related, matrix associated, actin dependent regulator of chromatin, subfamily d, member 3
31999_at	0.4814	0.0360782	2.58246	-3.60495	1.496	ABCA1	ATP binding cassette subfamily A member 1
38351_at	0.4814	0.0361138	-2.58178	-3.60588	-1.34142	KIAA1462	KIAA1462
33551_s_at	0.4814	0.0361244	2.58158	-3.60616	1.67273	HTR2C	5-hydroxytryptamine receptor 2C
33805_at	0.4814	0.0362096	2.57997	-3.60838	1.02407	CEP350	centrosomal protein 350
38096_f_at	0.4814	0.0362432	-2.57934	-3.60925	-1.92053	HLA-DPB1	major histocompatibility complex, class II, DP beta 1
1317_at	0.4814	0.0362596	-2.57903	-3.60967	-1.7652	MST1R	macrophage stimulating 1 receptor
38887_r_at	0.4814	0.0363601	2.57714	-3.61228	2.37474	DIRAS3	DIRAS family GTPase 3
38027_at	0.4814	0.0363658	2.57703	-3.61243	1.039	FBLN1	fibulin 1
40711_at	0.4814	0.0364265	2.57589	-3.614	1.1261	YTHDC1	YTH domain containing 1
40680_at	0.4814	0.0364289	2.57585	-3.61406	1.37138	SPIN2A	spindlin family member 2A
34738_at	0.4814	0.0364869	2.57476	-3.61556	1.56049	MIR6778///SHMT1	microRNA 6778///serine hydroxymethyltransferase 1
37503_at	0.4814	0.0364883	-2.57473	-3.61559	-1.16956	TBC1D30	TBC1 domain family member 30
38278_at	0.4814	0.0365287	-2.57398	-3.61664	-1.16131	ARID5A	AT-rich interaction domain 5A
544_at	0.4819	0.0366391	-2.57192	-3.61948	-1.34176	NFKB2	nuclear factor kappa B subunit 2
36116_at	0.4821	0.0366956	-2.57087	-3.62093	-1.67436	TRIP10	thyroid hormone receptor interactor 10
31388_at	0.4822	0.0367443	-2.56996	-3.62218	-1.89275	DIAPH2-AS1	DIAPH2 antisense RNA 1
34772_at	0.4825	0.0368006	2.56892	-3.62362	2.02017	CORO2B	coronin 2B
38374_at	0.4827	0.036857	-2.56787	-3.62506	-1.40854	KLF10	Kruppel like factor 10
36713_at	0.4848	0.0370565	2.56419	-3.63014	1.59161	TRIM58	tripartite motif containing 58
36424_at	0.4864	0.0372865	-2.55996	-3.63596	-1.1878	NEBL	nebulette
41013_at	0.4864	0.0373503	2.55879	-3.63757	1.78818	VSTM4	V-set and transmembrane domain containing 4
1846_at	0.4864	0.0373983	-2.55792	-3.63878	-1.00889	LGALS8	galectin 8
40126_at	0.4864	0.0374626	2.55674	-3.64039	1.44963	PRRX1	paired related homeobox 1
33878_at	0.4864	0.0375013	2.55604	-3.64137	2.07097	EFHD1	EF-hand domain family member D1
33426_at	0.4864	0.0375066	-2.55594	-3.6415	-1.15406	CHGB	chromogranin B
40519_at	0.4864	0.0375115	-2.55585	-3.64162	-1.09057	PTPRC	protein tyrosine phosphatase, receptor type C
33046_f_at	0.4864	0.0375214	2.55567	-3.64187	1.27748	EMX1	empty spiracles homeobox 1
40965_at	0.4864	0.0375602	2.55497	-3.64284	1.66882	CLCN4	chloride voltage-gated channel 4
981_at	0.4872	0.0376661	2.55305	-3.64549	1.38787	MCM4	minichromosome maintenance complex component 4
1701_at	0.4899	0.0379874	2.54725	-3.65348	2.04158	TEP1	telomerase associated protein 1
31540_at	0.49	0.0380327	2.54644	-3.6546	1.50111	TNFRSF9	TNF receptor superfamily member 9
36248_at	0.4901	0.0381557	-2.54424	-3.65764	-1.7655	TMEM8B	transmembrane protein 8B
40282_s_at	0.4901	0.0382416	2.5427	-3.65975	1.17242	CFD	complement factor D
35103_i_at	0.4901	0.0382681	2.54223	-3.6604	1.31679	LMO1	LIM domain only 1
473_g_at	0.4901	0.0382794	2.54203	-3.66068	1.04309	STAT5B	signal transducer and activator of transcription 5B
36705_at	0.4907	0.0384398	2.53918	-3.66461	1.08307	PRKAB2	protein kinase AMP-activated non-catalytic subunit beta 2
33217_at	0.4907	0.0384444	-2.5391	-3.66473	-1.93187	CTNNBIP1	catenin beta interacting protein 1
33320_at	0.4907	0.038527	-2.53763	-3.66674	-1.3437	HCP5	HLA complex P5 (non-protein coding)
604_at	0.4907	0.0385682	2.53691	-3.66775	1.75269	BRCA1	BRCA1, DNA repair associated
38224_at	0.4907	0.0385815	2.53667	-3.66807	1.03502	SNAPC3	small nuclear RNA activating complex polypeptide 3
2055_s_at	0.4907	0.0386101	2.53617	-3.66877	1.35368	ITGB1	integrin subunit beta 1
35730_at	0.4911	0.0387339	2.53398	-3.67178	1.85503	ADH1B	alcohol dehydrogenase 1B (class I), beta polypeptide
41075_at	0.4911	0.0387398	2.53388	-3.67192	1.02717	AKAP3	A-kinase anchoring protein 3
35856_r_at	0.4927	0.0389437	2.5303	-3.67686	1.8236	GRIK1	glutamate ionotropic receptor kainate type subunit 1
39489_g_at	0.4927	0.0389603	-2.53001	-3.67726	-1.64652	PCDH9	protocadherin 9
32906_at	0.4927	0.0389887	-2.52951	-3.67794	-1.41129	SLC15A1	solute carrier family 15 member 1
41632_at	0.493	0.0391356	2.52695	-3.68148	1.24168	E2F3	E2F transcription factor 3
160037_at	0.493	0.0391498	2.5267	-3.68182	1.37378	MMP15	matrix metallopeptidase 15
40769_r_at	0.493	0.039162	-2.52649	-3.68211	-1.47418	NUP214	nucleoporin 214
35109_at	0.493	0.039163	-2.52647	-3.68214	-1.46867	NFASC	neurofascin
40716_at	0.4945	0.0393515	2.5232	-3.68665	1.69995	MAN1C1	mannosidase alpha class 1C member 1
32039_at	0.4945	0.0394076	2.52223	-3.68799	1.06341	AP3B1	adaptor related protein complex 3 beta 1 subunit
35945_at	0.4945	0.0394579	2.52136	-3.68919	1.64038	DLG2	discs large MAGUK scaffold protein 2
36329_at	0.4945	0.0395164	2.52035	-3.69058	1.89431	SCGB2A2	secretoglobin family 2A member 2
36108_at	0.495	0.039597	-2.51897	-3.69249	-3.65942	HLA-DQB1	major histocompatibility complex, class II, DQ beta 1
33145_at	0.495	0.0396491	2.51807	-3.69373	1.78766	FANCA	Fanconi anemia complementation group A
160021_r_at	0.495	0.0396809	-2.51752	-3.69448	-1.76142	PGR	progesterone receptor
37344_at	0.495	0.0398242	-2.51507	-3.69787	-1.41696	HLA-DMA	major histocompatibility complex, class II, DM alpha
39561_at	0.495	0.0398399	-2.5148	-3.69824	-1.28073	CBX6	chromobox 6
33956_at	0.495	0.039849	-2.51464	-3.69845	-2.20281	LY96	lymphocyte antigen 96
38508_s_at	0.495	0.0399872	2.51229	-3.70171	1.44643	TNXB///TNXA	tenascin XB///tenascin XA (pseudogene)
41265_at	0.495	0.0399886	2.51226	-3.70174	1.11945	RBM4B	RNA binding motif protein 4B
39991_at	0.495	0.0400088	-2.51192	-3.70222	-1.08989	CDSN	corneodesmosin
38879_at	0.495	0.0400838	-2.51064	-3.70397	-3.30942	S100A12	S100 calcium binding protein A12
40666_at	0.495	0.0401005	2.51036	-3.70436	1.95414	ENTPD5	ectonucleoside triphosphate diphosphohydrolase 5
39639_s_at	0.495	0.0401115	2.51017	-3.70462	1.25262	TNP1	transition protein 1
37631_at	0.4952	0.0402375	-2.50804	-3.70757	-1.54189	MYO1E	myosin IE
41026_f_at	0.4952	0.0402458	2.5079	-3.70776	1.92702	GYPB	glycophorin B (MNS blood group)
35412_at	0.4952	0.0403506	2.50613	-3.71021	1.30005	CYP4A22///CYP4A11	cytochrome P450 family 4 subfamily A member 22///cytochrome P450 family 4 subfamily A member 11
1351_at	0.4952	0.0404167	2.50501	-3.71174	1.0594	EPHB4	EPH receptor B4
38474_at	0.4952	0.0404461	2.50452	-3.71243	2.5834	CBS	cystathionine-beta-synthase
38324_at	0.4952	0.0404713	-2.50409	-3.71301	-2.90766	LSR	lipolysis stimulated lipoprotein receptor
1951_at	0.4952	0.0404867	2.50383	-3.71337	2.50759	ANGPT2	angiopoietin 2
34232_at	0.4952	0.0405695	2.50244	-3.71529	1.78757	NKTR	natural killer cell triggering receptor
31617_at	0.4952	0.0405965	2.50199	-3.71591	1.26514	PDPN	podoplanin
1691_at	0.4952	0.0407385	2.49961	-3.71919	2.11584	PCDHGA12	protocadherin gamma subfamily A, 12
35959_at	0.4952	0.040774	2.49902	-3.72001	1.88778	ZNF365	zinc finger protein 365
39279_at	0.4952	0.04087	-2.49742	-3.72222	-2.28486	BMP6	bone morphogenetic protein 6
40736_at	0.4952	0.0408875	2.49713	-3.72262	1.12288	CDH17	cadherin 17
32242_at	0.4952	0.0408919	2.49706	-3.72272	1.30111	CRYAB	crystallin alpha B
37929_at	0.4952	0.0409072	-2.4968	-3.72307	-2.47783	CADM1	cell adhesion molecule 1
39305_at	0.4952	0.0409936	2.49537	-3.72505	1.13755	BTRC	beta-transducin repeat containing E3 ubiquitin protein ligase
1915_s_at	0.4952	0.0410132	-2.49504	-3.7255	-1.0091	FOS	Fos proto-oncogene, AP-1 transcription factor subunit
AFFX-HUMGAPDH/M33197_5_st	0.4952	0.04109	-2.49377	-3.72726	-1.32746	GAPDH	glyceraldehyde-3-phosphate dehydrogenase
1888_s_at	0.4952	0.0411252	2.49319	-3.72806	2.15492	KIT	KIT proto-oncogene receptor tyrosine kinase
41053_at	0.4952	0.041185	-2.4922	-3.72942	-1.27165	C6orf47	chromosome 6 open reading frame 47
32917_at	0.4952	0.0412653	-2.49087	-3.73125	-1.6259	LCT	lactase
37458_at	0.4952	0.0413	2.4903	-3.73204	2.18074	CDC45	cell division cycle 45
305_g_at	0.4952	0.041367	2.4892	-3.73356	1.07245	SOS2	SOS Ras/Rho guanine nucleotide exchange factor 2
39829_at	0.4952	0.041419	-2.48834	-3.73474	-4.09353	ARL4C	ADP ribosylation factor like GTPase 4C
34549_g_at	0.4952	0.0414626	2.48763	-3.73573	1.18802	CYP11B2///CYP11B1	cytochrome P450 family 11 subfamily B member 2///cytochrome P450 family 11 subfamily B member 1
39645_r_at	0.4952	0.0414794	-2.48735	-3.73611	-1.54627	ARR3	arrestin 3
795_s_at	0.4952	0.0415158	2.48676	-3.73693	2.15592	CDKL1	cyclin dependent kinase like 1
34836_at	0.4952	0.0415581	-2.48606	-3.73789	-1.24207	RAB5C	RAB5C, member RAS oncogene family
37285_at	0.4952	0.0416097	2.48522	-3.73905	1.05379	ALAS2	5'-aminolevulinate synthase 2
38238_at	0.4952	0.0416151	2.48513	-3.73918	1.51852	SLC2A2	solute carrier family 2 member 2
33245_at	0.4958	0.0417467	2.48298	-3.74214	1.25509	MAPK13	mitogen-activated protein kinase 13
33628_g_at	0.4958	0.0418004	2.48211	-3.74335	1.34759	PIK3CD	phosphatidylinositol-4,5-bisphosphate 3-kinase catalytic subunit delta
37535_at	0.4958	0.0418822	2.48078	-3.74518	1.14353	CREB1	cAMP responsive element binding protein 1
31892_at	0.4958	0.0418909	-2.48064	-3.74538	-1.36036	PTPRM	protein tyrosine phosphatase, receptor type M
39452_s_at	0.4958	0.0419404	-2.47983	-3.74648	-2.10478	SPTBN1	spectrin beta, non-erythrocytic 1
35867_at	0.4959	0.041992	-2.479	-3.74764	-1.55538	SLC22A2	solute carrier family 22 member 2
39150_at	0.4972	0.0421347	-2.47669	-3.75082	-1.37513	RNF11	ring finger protein 11
1058_at	0.4974	0.0421948	-2.47572	-3.75216	-1.64026	WASF3	WAS protein family member 3
40185_at	0.4986	0.0423663	2.47296	-3.75596	1.43641	GFAP	glial fibrillary acidic protein
34436_at	0.4986	0.0424332	2.47189	-3.75744	1.26806	SLC17A3	solute carrier family 17 member 3
617_at	0.4986	0.0424735	2.47125	-3.75834	2.52774	ACPP	acid phosphatase, prostate
33830_at	0.4986	0.0424957	-2.47089	-3.75882	-1.50797	LEPROT	leptin receptor overlapping transcript
1838_g_at	0.4986	0.0425028	2.47078	-3.75898	2.30183	RRAS2	related RAS viral (r-ras) oncogene homolog 2
32833_at	0.4986	0.0425374	-2.47023	-3.75974	-1.31965	CLK1	CDC like kinase 1
37780_at	0.4991	0.0428208	-2.46571	-3.76597	-1.57825	PCLO	piccolo presynaptic cytomatrix protein
40851_r_at	0.4991	0.0429636	2.46345	-3.7691	1.2672	SEC23B	Sec23 homolog B, coat complex II component
1220_g_at	0.4991	0.043109	2.46115	-3.77226	1.01768	IRF2	interferon regulatory factor 2
40348_s_at	0.4991	0.0431216	2.46095	-3.77254	1.37178	ANP32E	acidic nuclear phosphoprotein 32 family member E
33711_at	0.4991	0.0431698	2.4602	-3.77359	1.2377	POMC	proopiomelanocortin
39316_at	0.4991	0.0431917	2.45985	-3.77406	1.55861	RAB40C	RAB40C, member RAS oncogene family
1371_s_at	0.4991	0.0432661	-2.45868	-3.77567	-1.57793	CYP2B7P///CYP2B6	cytochrome P450 family 2 subfamily B member 7, pseudogene///cytochrome P450 family 2 subfamily B member 6
1313_at	0.4991	0.0434063	-2.45648	-3.77871	-1.02283	PSMB7	proteasome subunit beta 7
1303_at	0.4991	0.0434165	2.45632	-3.77893	1.67582	SH3BP2	SH3 domain binding protein 2
41777_at	0.4991	0.0434603	-2.45564	-3.77987	-2.3562	ATP6AP2	ATPase H+ transporting accessory protein 2
37634_at	0.4991	0.0434785	2.45535	-3.78027	1.19108	PAEP	progestagen associated endometrial protein
792_s_at	0.4991	0.0435415	2.45437	-3.78162	1.60594	TFAP2A	transcription factor AP-2 alpha
298_at	0.4991	0.0435662	2.45399	-3.78215	1.02565	MUC5AC	mucin 5AC, oligomeric mucus/gel-forming
362_at	0.4991	0.0436513	-2.45266	-3.78398	-1.17257	PRKCZ	protein kinase C zeta
32581_at	0.4991	0.0437043	2.45183	-3.78512	1.5142	RAB2A	RAB2A, member RAS oncogene family
2077_at	0.4991	0.0437143	2.45168	-3.78534	1.66636	ITGA6	integrin subunit alpha 6
31450_s_at	0.4991	0.0437756	-2.45073	-3.78665	-1.55112	RIT2	Ras like without CAAX 2
36162_at	0.4991	0.0438609	2.44941	-3.78847	1.10241	BSG	basigin (Ok blood group)
35744_at	0.4991	0.0438614	-2.4494	-3.78849	-1.07774	KIAA0141	KIAA0141
35011_at	0.4991	0.0438689	2.44928	-3.78865	1.71139	HECW1	HECT, C2 and WW domain containing E3 ubiquitin protein ligase 1
39114_at	0.4991	0.0438868	-2.44901	-3.78903	-3.20547	C10orf10	chromosome 10 open reading frame 10
31676_at	0.4991	0.04392	2.44849	-3.78974	1.21839	ZNF718///ZNF595///ZNF208	zinc finger protein 718///zinc finger protein 595///zinc finger protein 208
36369_at	0.4991	0.0439204	2.44849	-3.78974	1.81775	PTRF	polymerase I and transcript release factor
34763_at	0.4991	0.0439472	2.44807	-3.79032	1.42227	SMC3	structural maintenance of chromosomes 3
34856_at	0.4991	0.0440106	-2.44709	-3.79167	-1.53017	DKK3	dickkopf WNT signaling pathway inhibitor 3
41608_at	0.4991	0.0440224	-2.44691	-3.79192	-2.98116	CRHBP	corticotropin releasing hormone binding protein
33239_at	0.4991	0.0440482	-2.44651	-3.79247	-2.31771	CEP112	centrosomal protein 112
33979_at	0.4991	0.0440681	2.44621	-3.79289	3.17313	RNASE3	ribonuclease A family member 3
33329_at	0.4991	0.044097	2.44576	-3.79351	1.14606	NFIC	nuclear factor I C
39224_at	0.4991	0.0441243	-2.44534	-3.79408	-1.04169	ARAP2	ArfGAP with RhoGAP domain, ankyrin repeat and PH domain 2
41809_at	0.4991	0.0441397	-2.4451	-3.79441	-1.34976	TMEM243	transmembrane protein 243
1511_at	0.4991	0.0441829	2.44444	-3.79533	1.33811	SHC3	SHC adaptor protein 3
32999_at	0.4991	0.044197	2.44422	-3.79563	1.33681	BFSP1	beaded filament structural protein 1
36410_f_at	0.4994	0.0442666	2.44315	-3.7971	1.1247	ELAVL2	ELAV like neuron-specific RNA binding protein 2
39056_at	0.4995	0.0443583	2.44175	-3.79904	1.71336	PAICS	phosphoribosylaminoimidazole carboxylase; phosphoribosylaminoimidazolesuccinocarboxamide synthase
41225_at	0.4995	0.044401	-2.4411	-3.79994	-1.22422	DUSP3	dual specificity phosphatase 3
1198_at	0.4995	0.044431	-2.44064	-3.80058	-1.87148	EDNRB	endothelin receptor type B
35709_at	0.5003	0.0445415	2.43895	-3.8029	1.26508	RFK	riboflavin kinase
33205_at	0.5003	0.0446574	-2.43719	-3.80534	-1.04373	SUPT3H	SPT3 homolog, SAGA and STAGA complex component
32418_at	0.5003	0.0446961	2.4366	-3.80615	1.52922	PDE1C	phosphodiesterase 1C
1952_s_at	0.5003	0.0448349	2.43449	-3.80905	2.37427	SMAD5	SMAD family member 5
37129_at	0.5003	0.0449068	2.43341	-3.81055	1.46828	NPFF	neuropeptide FF-amide peptide precursor
1456_s_at	0.5003	0.0449407	-2.43289	-3.81126	-1.44116	IFI16	interferon gamma inducible protein 16
31848_at	0.5003	0.0450115	2.43183	-3.81273	1.37709	CADPS	calcium dependent secretion activator
37105_at	0.5003	0.0450802	2.43079	-3.81416	3.3902	CTSG	cathepsin G
35942_at	0.5003	0.0451065	2.43039	-3.81471	1.43934	FLJ10038///GABPB1	uncharacterized protein FLJ10038///GA binding protein transcription factor beta subunit 1
32094_at	0.5003	0.0451962	2.42905	-3.81657	1.46437	CHST3	carbohydrate sulfotransferase 3
32849_at	0.5003	0.0451965	2.42904	-3.81658	1.2407	SMC1A	structural maintenance of chromosomes 1A
35986_at	0.5003	0.0452073	2.42888	-3.8168	1.8061	KAT8	lysine acetyltransferase 8
1656_s_at	0.5003	0.0452545	2.42817	-3.81778	2.07536	ABL1	ABL proto-oncogene 1, non-receptor tyrosine kinase
34279_at	0.5003	0.0453256	2.42711	-3.81925	1.42237	LOC102724250///NBPF25P///NBPF26///NBPF19///NBPF20///NBPF10///NBPF8///NBPF9///NBPF15///NBPF11///NBPF12///NBPF1///NBPF14	neuroblastoma breakpoint family member 1///neuroblastoma breakpoint family member 25, pseudogene///neuroblastoma breakpoint family member 26///neuroblastoma breakpoint family member 19///neuroblastoma breakpoint family member 20///neuroblastoma breakpoint family member 10///neuroblastoma breakpoint family member 8///neuroblastoma breakpoint family member 9///neuroblastoma breakpoint family member…
41675_at	0.5003	0.0453779	-2.42632	-3.82033	-1.04299	SNAP91	synaptosome associated protein 91
37757_at	0.5003	0.0454394	2.42541	-3.8216	1.20697	TFDP1	transcription factor Dp-1
41052_s_at	0.5003	0.0454702	-2.42495	-3.82223	-1.38577	LOC100507353///CACNA1A	uncharacterized LOC100507353///calcium voltage-gated channel subunit alpha1 A
1281_f_at	0.5003	0.0455093	2.42436	-3.82304	1.71788	MKNK2	MAP kinase interacting serine/threonine kinase 2
31728_at	0.5003	0.0456125	-2.42283	-3.82516	-1.36534	HLA-DOA	major histocompatibility complex, class II, DO alpha
1775_at	0.5003	0.0456226	2.42267	-3.82536	1.56714	POLA2	DNA polymerase alpha 2, accessory subunit
1646_at	0.5003	0.0456617	-2.42209	-3.82616	-1.28358	XIAP	X-linked inhibitor of apoptosis
41863_at	0.5003	0.045689	2.42169	-3.82673	1.15212	RALYL	RALY RNA binding protein-like
40117_at	0.5003	0.0457024	2.42149	-3.827	1.04642	MCM6	minichromosome maintenance complex component 6
40915_r_at	0.5003	0.0457108	2.42137	-3.82717	1.74406	CDK1	cyclin dependent kinase 1
34654_at	0.5003	0.0457327	-2.42104	-3.82762	-1.36122	MTMR1	myotubularin related protein 1
38395_at	0.5003	0.0457724	2.42045	-3.82843	1.08305	NDUFS1	NADH:ubiquinone oxidoreductase core subunit S1
33380_at	0.5005	0.0458929	-2.41867	-3.83089	-1.51741	PAPD7	poly(A) RNA polymerase D7, non-canonical
39566_at	0.5005	0.0459128	2.41837	-3.8313	1.46557	LOC101930361///LOC101929970///CHRFAM7A///CHRNA7	uncharacterized LOC101930361///CHRNA7-FAM7A fusion protein///CHRNA7 (exons 5-10) and FAM7A (exons A-E) fusion///cholinergic receptor nicotinic alpha 7 subunit
37506_at	0.5005	0.0460177	2.41682	-3.83344	1.05504	PRPF40A	pre-mRNA processing factor 40 homolog A
1939_at	0.5005	0.0460949	2.41569	-3.835	1.10401	TP53	tumor protein p53
41073_at	0.5005	0.0461305	-2.41516	-3.83573	-1.20618	LGR5	leucine rich repeat containing G protein-coupled receptor 5
34211_at	0.5005	0.0461992	2.41416	-3.83712	2.0611	SUPT20H	SPT20 homolog, SAGA complex component
36371_at	0.5005	0.0463274	2.41228	-3.83971	1.01376	MFAP3	microfibrillar associated protein 3
34936_at	0.5005	0.0464134	2.41102	-3.84145	1.58898	SLC4A7	solute carrier family 4 member 7
37946_at	0.5005	0.0464479	2.41051	-3.84214	1.84805	RPS6KB1	ribosomal protein S6 kinase B1
38017_at	0.5005	0.0466102	-2.40815	-3.84541	-1.10662	CD79A	CD79a molecule
772_at	0.5005	0.0466328	-2.40782	-3.84586	-1.09359	CRK	CRK proto-oncogene, adaptor protein
726_f_at	0.5006	0.0467182	2.40658	-3.84757	1.0213	CSHL1	chorionic somatomammotropin hormone like 1
36418_at	0.5006	0.0467931	2.40549	-3.84907	1.42422	PRICKLE3	prickle planar cell polarity protein 3
37971_at	0.5006	0.0468288	2.40498	-3.84979	1.236	BAZ1A	bromodomain adjacent to zinc finger domain 1A
37649_at	0.5008	0.0468884	2.40411	-3.85098	1.01154	HMBS	hydroxymethylbilane synthase
455_at	0.502	0.0470775	2.40138	-3.85474	1.08196	SMARCD2	SWI/SNF related, matrix associated, actin dependent regulator of chromatin, subfamily d, member 2
1455_f_at	0.502	0.0470805	2.40134	-3.8548	1.22382	CYP2C9	cytochrome P450 family 2 subfamily C member 9
39728_at	0.5027	0.0473077	-2.39808	-3.8593	-2.31121	IFI30///PIK3R2	IFI30, lysosomal thiol reductase///phosphoinositide-3-kinase regulatory subunit 2
35137_at	0.5027	0.0473478	-2.3975	-3.8601	-1.12111	MYOM1	myomesin 1
31802_at	0.5027	0.0474193	-2.39648	-3.86151	-1.39956	RUBCN	RUN and cysteine rich domain containing beclin 1 interacting protein
37935_at	0.5027	0.0474277	2.39636	-3.86167	1.2016	PRPF4	pre-mRNA processing factor 4
37147_at	0.5027	0.0474648	2.39583	-3.8624	1.774	CLEC11A	C-type lectin domain family 11 member A
40355_at	0.5046	0.0477232	2.39215	-3.86748	1.51056	WDHD1	WD repeat and HMG-box DNA binding protein 1
655_at	0.5046	0.0477245	-2.39213	-3.86751	-2.13636	GNRHR	gonadotropin releasing hormone receptor
38488_s_at	0.5048	0.0478083	-2.39094	-3.86915	-2.05581	IL15	interleukin 15
33009_at	0.5048	0.0478255	2.3907	-3.86948	1.93908	MAP3K1	mitogen-activated protein kinase kinase kinase 1
37277_at	0.5049	0.0478742	-2.39001	-3.87043	-2.29319	NAIP	NLR family apoptosis inhibitory protein
40440_at	0.5049	0.0479128	2.38946	-3.87119	1.09571	SERBP1	SERPINE1 mRNA binding protein 1
1774_at	0.5051	0.047986	-2.38843	-3.87261	-1.20772	MXD1	MAX dimerization protein 1
41573_at	0.5051	0.0480462	2.38758	-3.87379	1.00332	SP3	Sp3 transcription factor
36349_at	0.5051	0.04808	2.3871	-3.87444	1.52727	KCNJ2	potassium voltage-gated channel subfamily J member 2
36113_s_at	0.5051	0.0481024	2.38679	-3.87488	1.06491	TNNT1	troponin T1, slow skeletal type
303_at	0.5054	0.0482255	2.38505	-3.87727	2.12288	SOS1	SOS Ras/Rac guanine nucleotide exchange factor 1
32302_g_at	0.5054	0.0482963	2.38406	-3.87864	2.07508	GUCY1A2	guanylate cyclase 1 soluble subunit alpha 2
36300_at	0.5063	0.048512	2.38104	-3.88281	1.04996	CALCA	calcitonin related polypeptide alpha
32556_at	0.5063	0.0485433	2.3806	-3.88341	2.05328	U2AF2	U2 small nuclear RNA auxiliary factor 2
35508_at	0.5063	0.0485992	2.37982	-3.88448	1.32157	RAB35	RAB35, member RAS oncogene family
32600_at	0.5063	0.048618	-2.37956	-3.88484	-1.54898	DOK4	docking protein 4
38313_at	0.5063	0.0486603	-2.37897	-3.88566	-1.05636	ABCA2	ATP binding cassette subfamily A member 2
39770_at	0.5063	0.0486795	2.37871	-3.88603	1.034	SMG7	SMG7, nonsense mediated mRNA decay factor
36317_at	0.5063	0.0486827	2.37866	-3.88609	2.00532	CORO2A	coronin 2A
40713_at	0.5066	0.0487575	2.37762	-3.88752	2.2505	NFAT5	nuclear factor of activated T-cells 5
41133_at	0.5066	0.0489276	2.37526	-3.89077	1.44984	G3BP1	G3BP stress granule assembly factor 1
494_at	0.5066	0.0489294	2.37524	-3.89081	2.04398	IL13	interleukin 13
39048_at	0.5075	0.0490798	-2.37316	-3.89368	-2.07443	NOTCH4	notch 4
40772_at	0.5078	0.0492398	-2.37095	-3.89672	-1.37547	MFSD7	major facilitator superfamily domain containing 7
32134_at	0.5078	0.0492692	2.37055	-3.89728	1.06588	TES	testin LIM domain protein
35056_at	0.5079	0.0493229	2.36981	-3.89829	1.21997	ARSF	arylsulfatase F
40351_at	0.5082	0.0493869	-2.36893	-3.8995	-1.00333	GNB3	G protein subunit beta 3
32321_at	0.5086	0.0495707	-2.36642	-3.90297	-1.01987	HLA-E	major histocompatibility complex, class I, E
32571_at	0.5086	0.049607	2.36592	-3.90366	1.24822	MAT2A	methionine adenosyltransferase 2A
38858_at	0.5086	0.0496483	2.36536	-3.90443	1.05453	KCNH2	potassium voltage-gated channel subfamily H member 2
961_at	0.5086	0.0496776	-2.36496	-3.90498	-1.20327	NF1	neurofibromin 1
31451_at	0.5086	0.04969	2.36479	-3.90522	2.24852	ARHGAP1	Rho GTPase activating protein 1
1022_f_at	0.5086	0.0497071	2.36456	-3.90554	1.33842	IFNA14	interferon alpha 14
39329_at	0.5086	0.0497273	2.36428	-3.90592	1.54315	ACTN1	actinin alpha 1
255_s_at	0.5086	0.0497545	2.36391	-3.90643	1.29616	INHA	inhibin alpha subunit
39622_at	0.5087	0.0498419	-2.36272	-3.90807	-1.24046	GCM1	glial cells missing homolog 1
38753_at	0.5088	0.049933	2.36149	-3.90977	1.3782	XPOT	exportin for tRNA
1405_i_at	0.509	0.0499939	2.36066	-3.91091	2.58201	CCL5	C-C motif chemokine ligand 5
