# Supplementary material for: Identification of key candidate targets and pathways for the targeted treatment of leukemia stem cells of chronic myelogenous leukemia using bioinformatics analysis
Source: Mol Genet Genomic Med. 2019 Aug 2;7(9):e851. doi: 10.1002/mgg3.851 (PMC6732304; doi:10.1002/mgg3.851)
Supplement: Supplementary file 3 [file MGG3-7-e851-s003.xlsx]

## Sheet: Sheet1
ID	Gene	Subgragh	Eigenvector	Information	LAC	Betweenness	Closeness	Network
1	MAPK3	45611164000	0.236879	5.02433	14.7123	10903.9	0.0714436	48.0078
2	MAPK1	42973061000	0.229927	5.01493	14.1127	6901.12	0.0712035	44.9617
3	AKT1	39875781000	0.221486	5.02433	12.6027	10002.7	0.0712934	41.5699
4	STAT3	36320047000	0.21138	4.95308	15.1333	4210.45	0.0709205	37.4852
5	ESR1	31558551600	0.197038	4.96581	12.0968	8312.71	0.0709799	31.4495
6	JAK2	25795518500	0.17814	4.83678	15.3478	2268.73	0.0704928	30.7639
7	CREB1	25460744200	0.176981	4.90985	12.1111	6047.73	0.0706103	30.9665
8	FOS	25375774700	0.176685	4.92518	11.8214	5054.27	0.0703611	31.6318
9	ABL1	23385641000	0.169616	4.81489	12.8636	4650.27	0.0706544	22.8573
10	STAT5A	22351380500	0.165822	4.79119	14.381	1917.54	0.0703904	25.0045
11	KIT	21384556500	0.162196	4.80328	13.0233	3252.8	0.070405	23.7662
12	SMARCA4	19496837100	0.154871	4.92518	9.25	6141.43	0.0705222	24.1687
13	BRCA1	18679586800	0.151581	4.95308	12.4333	8358.2	0.0706839	37.6592
14	BCL2L1	18571102200	0.15115	4.67288	14.5882	1093.77	0.0699835	20.3094
15	PIK3R1	16045806600	0.140498	4.70665	12.1667	1802.26	0.0699257	19.4022
16	CDK1	15269360600	0.137054	4.85707	10.625	4906.79	0.0704635	25.6448
17	KITLG	14092134400	0.131667	4.5942	13.3333	1018.35	0.0696385	18.6413
18	BCL6	13690862600	0.12978	4.69017	10.2857	3923.23	0.0700703	15.8424
19	SHC1	12976855000	0.126349	4.49606	14.4615	168.737	0.069085	17.2212
20	GATA1	12467653600	0.123846	4.57175	11.2414	2000.69	0.0697531	16.8604
21	CD44	12065854500	0.121834	4.63559	10.25	3322.66	0.0699402	15.124
22	PHLPP1	12024311800	0.121625	4.88484	5.80392	7825.62	0.0704196	18.0764
23	ATR	11677303800	0.119849	4.79119	11.9048	2518.45	0.0700703	24.3452
24	AKT2	9698558000	0.10923	4.54799	10.0714	821.057	0.0696099	15.8142
25	WDFY2	9338506200	0.107184	4.33305	12.1905	1463.52	0.0697244	13.4816
26	FLT3	9201442800	0.106394	4.57175	7.93103	1382.98	0.0695385	12.1901
27	CBL	8101585900	0.0998324	4.4373	10.9167	1079.71	0.0687348	13.0419
28	HDAC3	7574933000	0.0965343	4.57175	8.89655	1965.03	0.06971	14.5593
29	CHEK1	7375516200	0.0952442	4.77858	10.8293	2227.73	0.0696957	25.1062
30	MCL1	7045591600	0.0931001	4.40492	8.34783	1535.98	0.0694815	11.3914
